# Supplementary material for: Neural complexity is a common denominator of human consciousness across diverse regimes of cortical dynamics
Source: Commun Biol. 2022 Dec 15;5:1374. doi: 10.1038/s42003-022-04331-7 (PMC9755290; doi:10.1038/s42003-022-04331-7)
Supplement: Supplementary file 3 — Supplementary Data 1 [file 42003_2022_4331_MOESM3_ESM.xlsx]

## Sheet: FrohlichetalSupData
Participant_ID	Conscious	Group	Genotype	15q_copy_number	Sex	Age_(months)	Usable_data_length_(minutes)	mMSE	LZ	CTW	PermEn8	PermEn16	PermEn32	PermEn64	PermEn128	SRwSMI8	SRwSMI16	SRwSMI32	SRwSMI64	SRwSMI128	LRwSMI8	LRwSMI16	LRwSMI32	LRwSMI64	LRwSMI128	slow	delta1	delta2	theta	alpha	beta	slowR	delta1R	delta2R	thetaR	alphaR	betaR	SRdwPLIslow	SRdwPLIdelta1	SRdwPLIdelta2	SRdwPLItheta	SRdwPLIalpha	SRdwPLIbeta	LRdwPLIslow	LRdwPLIdelta1	LRdwPLIdelta2	LRdwPLItheta	LRdwPLIalpha	LRdwPLIbeta
34	Yes	'Angelman syndrome'	non-deletion	2	M	52	12.8335	1.03901	0.361432	0.365671	1.51296	1.52373	1.59868	1.6824	1.66401	0.00352649	0.00188123	0.00266407	0.00934926	0.0244848	0.0104455	0.0123305	0.0207312	0.0334632	0.0454386	201.126	169.372	286.539	232.432	64.5903	26.0372	0.179698	0.153893	0.252448	0.202468	0.0627336	0.026809	0.0128243	0.0148235	0.076383	0.439254	0.252203	0.30568	0.0100446	0.00927648	0.0588358	0.535789	0.264043	0.248256
33	Yes	'Angelman syndrome'	15q deletion	1	F	54	12.1976	0.770052	0.280568	0.285947	1.51142	1.52003	1.58758	1.66534	1.65919	0.00272253	0.00154064	0.00242023	0.00936589	0.0246415	0.0108067	0.0123996	0.0199806	0.0324437	0.0463327	113.154	73.251	141.072	35.5477	14.8556	4.85501	0.260447	0.172178	0.340856	0.087199	0.036126	0.012694	0.0193774	0.0152777	0.0930219	0.317175	0.206952	0.291393	0.0282142	0.0101047	0.0991388	0.231162	0.161405	0.239328
32	Yes	'Angelman syndrome'	15q deletion	1	M	21	3.1722	0.954984	0.242486	0.245994	1.44581	1.47519	1.5646	1.66817	1.6734	0.00291917	0.00204674	0.00357999	0.0110478	0.0239616	0.0102197	0.0119146	0.0196239	0.0336231	0.0472178	369.831	467.102	3331.5	1088.27	111.371	25.8226	0.0621963	0.0782482	0.551288	0.186228	0.017555	0.00397462	0.00960364	0.0163257	0.283591	0.543209	0.541588	0.869194	0.0165067	0.018527	0.28681	0.318078	0.320668	0.580967
32	Yes	'Angelman syndrome'	15q deletion	1	M	34	6.3002	0.982098	0.255323	0.260224	1.3924	1.43812	1.55094	1.67907	1.68044	0.00312931	0.00246582	0.00433804	0.0116462	0.0239749	0.00969723	0.0116652	0.0201027	0.0358887	0.0478102	195.156	177.142	1365.15	717.748	63.8429	15.4387	0.0753718	0.0669627	0.468938	0.270544	0.0221118	0.00504367	0.0114428	0.0186739	0.412791	0.297528	0.222286	0.388161	0.0115209	0.0211697	0.347558	0.190258	0.171585	0.374217
31	Yes	'Angelman syndrome'	15q deletion	1	M	24	6.91367	0.968081	0.24701	0.255529	1.36365	1.41745	1.54213	1.68245	1.68689	0.00345601	0.0030795	0.00549462	0.0129402	0.0238318	0.00929971	0.0112327	0.019601	0.0353444	0.0481332	469.794	428.302	1942.33	1051.86	101.931	21.4887	0.108492	0.0976536	0.419327	0.25047	0.0225905	0.00476318	0.0143967	0.0206094	0.209988	0.549393	0.305944	0.144194	0.0126672	0.0195661	0.133334	0.412904	0.145169	0.16207
30	Yes	'Angelman syndrome'	15q deletion	1	M	111	18.8757	0.926289	0.272718	0.281164	1.40346	1.42537	1.53618	1.67514	1.68592	0.00298017	0.00303644	0.0062176	0.0118581	0.024393	0.00958265	0.0113464	0.0198686	0.0339522	0.04839	179.273	260.254	314.315	187.251	29.917	9.87791	0.145258	0.220023	0.295423	0.190811	0.0282993	0.0099408	0.0184054	0.0358903	0.228887	0.653512	0.151275	0.247758	0.0149	0.0338432	0.199275	0.711543	0.0913257	0.220292
29	Yes	'Angelman syndrome'	15q deletion	1	M	55	10.4893	0.807435	0.215418	0.223589	1.36046	1.40295	1.52618	1.67028	1.692	0.00338007	0.00336768	0.00661981	0.0125188	0.0245941	0.00923094	0.0110277	0.0195454	0.0338972	0.0489147	811.121	935.671	3447.46	912.141	136.686	24.1318	0.118642	0.137735	0.502467	0.129204	0.0196962	0.00330937	0.0173525	0.0702232	0.686803	0.598771	0.518083	0.424674	0.0154553	0.0471549	0.66458	0.534234	0.290165	0.302538
29	Yes	'Angelman syndrome'	15q deletion	1	M	67	20.2174	0.800407	0.217108	0.22499	1.33346	1.38114	1.51366	1.65368	1.70325	0.00356079	0.00395794	0.00770561	0.0146134	0.0319184	0.00902093	0.0107498	0.0193547	0.0347075	0.0579737	572.68	804.733	4074.76	972.022	199.926	30.7163	0.0797281	0.106939	0.54043	0.129492	0.0269644	0.00416165	0.0176094	0.143681	0.646196	0.788226	1.03696	0.307329	0.0227122	0.117827	0.584119	0.597145	0.671379	0.223648
28	Yes	'Angelman syndrome'	15q deletion	1	M	22	3.74056	0.937327	0.252412	0.259178	1.33185	1.37939	1.51336	1.65504	1.70308	0.00357933	0.00399003	0.00768771	0.0144646	0.0315759	0.0089971	0.0107415	0.0193805	0.0347465	0.057611	386.972	309.754	935.916	573.404	35.2347	10.1243	0.150511	0.122623	0.362813	0.241936	0.0156296	0.00451701	-0.000715245	0.0377141	0.263944	0.662538	0.285039	0.263063	0.0142663	0.0200966	0.182711	0.472118	0.201252	0.313801
27	Yes	'Angelman syndrome'	15q deletion	1	M	15	5.44531	0.812095	0.216861	0.223258	1.32747	1.37552	1.51113	1.65375	1.70329	0.00362365	0.00396468	0.00749731	0.0142474	0.0310874	0.00892646	0.010623	0.0191276	0.0344921	0.0570595	693.263	823.5	2235.41	501.692	65.5186	10.0899	0.140377	0.175883	0.456539	0.106749	0.0139253	0.00231624	0.0373598	0.0226799	0.139405	0.229272	0.391454	0.25403	0.0453799	0.0204952	0.107352	0.201912	0.20069	0.161561
27	Yes	'Angelman syndrome'	15q deletion	1	M	28	2.88678	0.834082	0.226367	0.231361	1.32451	1.37351	1.5104	1.65432	1.70377	0.00366825	0.00401521	0.00756527	0.0142684	0.0310815	0.00888733	0.0106044	0.0191321	0.0344599	0.0569407	616.874	937.114	4061.73	1109.54	99.1277	17.3563	0.0804534	0.116078	0.539851	0.152557	0.0139086	0.00270331	0.00998255	0.0421746	0.239083	0.501833	0.344635	0.463135	0.0214088	0.0480447	0.237643	0.470903	0.280225	0.666225
26	Yes	'Angelman syndrome'	15q deletion	1	M	51	12.0539	0.944068	0.250742	0.260528	1.32312	1.37233	1.50839	1.65282	1.70702	0.00372138	0.00403487	0.0076827	0.0149183	0.0314145	0.00880926	0.0105519	0.0190972	0.034924	0.0572663	275.353	222.615	3174.78	547.605	145.561	28.4914	0.0575166	0.0491406	0.667074	0.124212	0.0300477	0.00581452	0.00304586	0.0307666	0.466377	0.437146	0.298979	0.182019	0.00481113	0.0281256	0.515783	0.295218	0.219305	0.124431
26	Yes	'Angelman syndrome'	15q deletion	1	M	114	9.01507	0.86278	0.226312	0.234693	1.31874	1.36791	1.50367	1.64825	1.71152	0.00374858	0.00411611	0.00791767	0.0161543	0.0342466	0.00879192	0.0105429	0.0191868	0.035891	0.0614624	342.59	563.568	5213.11	765.873	164.335	22.816	0.0457057	0.0713565	0.644751	0.100273	0.0214688	0.00310864	0.0395262	0.256945	0.743565	0.73726	0.450317	0.164654	0.0292979	0.253079	0.704454	0.683868	0.213771	0.126677
25	Yes	'Angelman syndrome'	non-deletion	2	F	16	11.0744	1.00066	0.330841	0.336915	1.33354	1.37868	1.51051	1.64918	1.7091	0.00334404	0.00365324	0.00726294	0.0153158	0.0330654	0.00922793	0.0107052	0.0191398	0.0354997	0.0602387	199.164	259.911	450.515	193.779	61.8991	17.1606	0.144806	0.185251	0.333682	0.146331	0.0523281	0.0154222	0.00315507	0.00556862	0.147093	0.142785	0.15107	0.0976951	0.0077428	0.00691171	0.122145	0.115901	0.144282	0.13737
24	Yes	'Angelman syndrome'	non-deletion	2	M	49	15.1008	0.8487	0.263611	0.271447	1.34393	1.38958	1.51527	1.6481	1.70434	0.0029266	0.00308454	0.00648226	0.0143598	0.0316041	0.00930995	0.0109056	0.0192002	0.0352727	0.0590127	415.434	339.02	787.761	248.573	82.4585	22.9784	0.194415	0.16106	0.370194	0.114906	0.0399013	0.0112449	0.0180079	0.00142809	0.207291	0.308204	0.364119	0.680363	0.0178845	0.00213387	0.171533	0.289627	0.370191	0.489732
23	Yes	'Angelman syndrome'	15q deletion	1	M	68	15.1225	0.921706	0.225322	0.233661	1.33215	1.39004	1.51376	1.64301	1.70973	0.00301726	0.00294369	0.0064787	0.0155592	0.0319217	0.00917123	0.0108616	0.0192034	0.0358569	0.0602577	541.395	1152.3	6403.41	1303.5	521.391	69.1077	0.0511709	0.11202	0.570374	0.118733	0.0475557	0.00632845	0.0216632	0.115968	0.794162	0.786541	0.728693	0.219708	0.0120916	0.0850382	0.624123	0.54456	0.360458	0.116854
22	Yes	'Angelman syndrome'	non-deletion	2	M	34	2.65339	1.02776	0.363214	0.356541	1.33472	1.3913	1.51378	1.64305	1.70944	0.00300175	0.00292588	0.00645729	0.0154998	0.0318455	0.00922699	0.01088	0.0191862	0.0358208	0.0601196	120.112	197.553	343.895	122.874	27.2105	23.1242	0.128116	0.21381	0.356305	0.1298	0.028976	0.0252758	0.0330963	0.0524966	0.0322065	0.31445	0.751683	0.312948	0.0308307	0.0606897	0.0363317	0.343216	0.84646	0.348172
22	Yes	'Angelman syndrome'	non-deletion	2	M	47	6.70475	0.897206	0.336974	0.341467	1.34335	1.39675	1.5144	1.6423	1.70809	0.00298414	0.00285733	0.00636362	0.0153166	0.031574	0.00936025	0.0109773	0.0191263	0.0355789	0.0596876	154.977	203.597	254.209	75.1557	25.2474	18.0828	0.192205	0.248929	0.304273	0.0937622	0.031059	0.0228695	0.015562	0.0182878	0.112373	0.291541	0.536552	0.199869	0.0161707	0.0125283	0.107334	0.300314	0.491934	0.19292
22	Yes	'Angelman syndrome'	non-deletion	2	M	95	26.4897	0.919579	0.332793	0.338575	1.3678	1.41969	1.52146	1.63795	1.70592	0.00237869	0.00199389	0.0052389	0.0138343	0.0296705	0.00975013	0.0117619	0.0194009	0.0352539	0.0593044	134.076	146.547	282.821	68.8064	34.7008	13.3789	0.17243	0.19659	0.357105	0.0960214	0.0512777	0.0216755	0.0098982	0.00358432	0.14727	0.111429	0.149742	0.0471849	0.0102872	0.00451621	0.142097	0.117671	0.151441	0.0411457
21	Yes	'Angelman syndrome'	15q deletion	1	M	25	5.61081	0.934405	0.255087	0.261959	1.36475	1.41732	1.52236	1.63953	1.70418	0.00246485	0.0021861	0.00554529	0.013828	0.0294047	0.00973044	0.0118197	0.0196603	0.0352555	0.058893	436.675	245.747	567.681	503.566	37.5959	7.69672	0.222179	0.120221	0.280638	0.260985	0.0185201	0.00387248	0.133935	0.0624005	0.114158	1.27726	0.422989	0.268837	0.151224	0.0673756	0.141182	1.09921	0.233494	0.245659
21	Yes	'Angelman syndrome'	15q deletion	1	M	37	8.17174	0.905408	0.248806	0.254249	1.35953	1.41529	1.52427	1.64011	1.70449	0.00254724	0.00230284	0.00563873	0.0135395	0.0289733	0.00968305	0.0118161	0.0197988	0.0351472	0.0585941	337.473	418.386	1411.72	536.976	86.4001	12.1363	0.106841	0.129232	0.436185	0.184389	0.0283107	0.0037622	0.0134478	0.0253597	0.195292	0.55351	0.398475	0.508727	0.00973758	0.0253991	0.204996	0.547303	0.253136	0.366339
20	Yes	'Angelman syndrome'	15q deletion	1	M	25	3.48405	0.902921	0.287887	0.291271	1.35981	1.41434	1.52444	1.64099	1.70417	0.00254462	0.00230829	0.00562295	0.0134792	0.0288695	0.0096657	0.0118002	0.0198083	0.0352061	0.0584448	115.246	125.873	353.8	311.388	20.1667	5.18694	0.106848	0.115612	0.341305	0.294853	0.0190989	0.00502968	0.0149829	0.022282	0.160065	0.421624	0.396318	0.210233	0.0249618	0.0366668	0.15762	0.418314	0.376443	0.128374
19	Yes	'Angelman syndrome'	15q deletion	1	F	78	8.11217	1.09322	0.361601	0.368686	1.36577	1.41886	1.52797	1.64242	1.70263	0.00242169	0.00222112	0.0055279	0.0132497	0.028654	0.00977686	0.0118361	0.0198448	0.0349974	0.0579852	84.4166	85.5595	139.636	133.223	39.3705	10.8808	0.154249	0.150028	0.238784	0.254242	0.0727916	0.0227129	0.0118845	0.00393328	0.0426415	0.20397	0.0995046	0.25415	0.0146499	0.0044514	0.0379496	0.228054	0.0553382	0.279808
18	Yes	'Angelman syndrome'	15q deletion	1	F	95	4.67826	0.984079	0.365699	0.369185	1.3669	1.41945	1.52802	1.64256	1.70251	0.00241962	0.00220369	0.00550333	0.0132022	0.0286102	0.00980671	0.0118486	0.0198541	0.0350128	0.0579709	64.1219	89.7468	170.125	83.9483	19.3381	15.4795	0.130565	0.180602	0.327456	0.165947	0.0361188	0.0315507	-0.00724645	0.111794	0.163852	0.456965	0.253704	0.600769	-0.00333143	0.0719706	0.126587	0.366505	0.190082	0.450564
17	Yes	'Angelman syndrome'	15q deletion	1	M	68	9.82174	1.05849	0.406802	0.410671	1.37145	1.42381	1.52988	1.64425	1.70189	0.00236929	0.00225804	0.00544431	0.0131506	0.0284211	0.00989994	0.0119712	0.0198956	0.0350854	0.0576591	72.9449	83.2842	149.889	176.583	46.0834	18.5086	0.112564	0.12494	0.235299	0.294327	0.0771633	0.0353311	0.00997571	0.00603834	0.152911	0.699439	1.9179	0.548727	0.00663383	0.00268907	0.0927186	0.560811	1.47066	0.374286
16	Yes	'Angelman syndrome'	15q deletion	1	F	80	10.6021	0.955732	0.277216	0.284166	1.37027	1.42425	1.53038	1.64521	1.70247	0.00238857	0.00228678	0.00558937	0.0131227	0.0281932	0.00986937	0.0119796	0.0200402	0.0351917	0.0575211	211.86	228.643	953.089	359.798	57.194	15.2037	0.109657	0.120154	0.462912	0.182852	0.0294245	0.00795917	0.0317718	0.0312481	0.226776	0.72889	0.165143	0.19475	0.0301248	0.0302177	0.211204	0.747488	0.114482	0.13073
15	Yes	'Angelman syndrome'	non-deletion	2	F	52	27.3372	0.794584	0.210339	0.218987	1.36121	1.41756	1.5254	1.64329	1.70326	0.00250831	0.00236144	0.00552492	0.013021	0.0278342	0.00966922	0.0117004	0.0196186	0.034781	0.0573458	1007.44	847.65	2552.14	582.416	121.721	19.8586	0.176808	0.146603	0.436971	0.101255	0.0213971	0.00359058	0.0170569	0.0215802	0.233045	0.191113	0.197837	0.145762	0.0186036	0.0198769	0.233348	0.134635	0.163915	0.0951359
15	Yes	'Angelman syndrome'	non-deletion	2	F	79	3.67145	0.829763	0.261293	0.2674	1.36112	1.41717	1.52523	1.64356	1.70303	0.00251438	0.00237251	0.00552292	0.013029	0.0278017	0.00965454	0.0116842	0.0196115	0.034806	0.0572296	410.852	520.456	1721.42	479.49	76.3987	15.4773	0.112672	0.137827	0.475188	0.131696	0.0212157	0.00434388	0.0263173	0.0524966	0.486588	0.415955	0.322962	0.385328	0.0302401	0.0426796	0.478764	0.421985	0.299052	0.333552
14	Yes	'Angelman syndrome'	15q deletion	1	M	50	8.70612	0.84866	0.243776	0.255182	1.37334	1.42135	1.52552	1.64426	1.70333	0.00183551	0.00200661	0.00528263	0.0129213	0.0271912	0.0103942	0.0119198	0.0197269	0.035396	0.0571021	417.872	350.704	3544.16	535.954	102.265	21.7308	0.0848935	0.0690278	0.642241	0.107084	0.0204041	0.00446836	0.023768	0.0376965	0.47153	0.431875	0.58915	0.61037	0.0318068	0.0372098	0.536637	0.381625	0.571768	0.460776
13	Yes	'Angelman syndrome'	15q deletion	1	F	50	5.61208	0.837355	0.215523	0.223053	1.37224	1.42026	1.52438	1.64346	1.70368	0.00187957	0.00202621	0.00527865	0.012893	0.0274707	0.0103483	0.0118804	0.0196891	0.035422	0.0576473	880.269	2160.02	5809.45	1012.11	207.397	41.36	0.0754545	0.169048	0.474415	0.090798	0.0197339	0.00421474	0.132854	0.261789	0.264104	0.38025	0.478477	0.389483	0.108077	0.208713	0.265006	0.363445	0.271669	0.440271
12	Yes	'Angelman syndrome'	15q deletion	1	M	33	6.96243	0.711692	0.215144	0.225413	1.36915	1.41788	1.52256	1.64335	1.70395	0.00193073	0.00205465	0.00527114	0.0128584	0.0273264	0.0102756	0.0118071	0.0195824	0.035323	0.0574117	553.353	1098.99	3622.45	712.19	79.1918	12.182	0.0820726	0.158771	0.524465	0.109456	0.0120296	0.00186809	0.0182168	0.0349312	0.212137	0.224972	0.297316	0.183	0.0166988	0.0267011	0.181537	0.215183	0.218423	0.193281
12	Yes	'Angelman syndrome'	15q deletion	1	M	47	16.9169	0.862448	0.265813	0.273439	1.37023	1.41928	1.52298	1.64362	1.70255	0.00192029	0.00197421	0.00515016	0.0128444	0.0270546	0.0102564	0.0118529	0.0195969	0.0353575	0.0569992	579.883	354.433	1515.08	369.351	123.626	27.4009	0.175058	0.105451	0.470592	0.11171	0.0350893	0.00798822	0.0170841	0.0328937	0.191773	0.367835	1.39284	0.60204	0.0242235	0.0315248	0.174741	0.405531	1.46025	0.56849
11	Yes	'Angelman syndrome'	15q deletion	1	F	52	28.6823	0.973106	0.262666	0.272246	1.3711	1.42006	1.52156	1.64418	1.70524	0.00193211	0.00204598	0.00520731	0.0127957	0.0277739	0.0101622	0.0116685	0.019285	0.0349898	0.0571709	243.648	373.064	1793.16	588.285	144.191	34.4732	0.0702421	0.110943	0.481101	0.161691	0.035425	0.00899092	0.017198	0.06575	0.145617	0.19811	0.130593	0.0723071	0.0142338	0.0723103	0.14079	0.140258	0.0683333	0.0427827
10	Yes	'Angelman syndrome'	15q deletion	1	F	27	8.97725	0.763468	0.212209	0.220315	1.37056	1.41866	1.52049	1.64362	1.70516	0.00195551	0.00206894	0.00521844	0.0128384	0.0280144	0.010123	0.0116365	0.0192658	0.0350202	0.0575094	1027.56	2045.47	4515.74	856.001	129.744	28.0356	0.111708	0.18386	0.470502	0.093368	0.0142323	0.00351913	0.0721876	0.271799	0.779218	0.7278	0.594347	0.244214	0.0738335	0.353404	0.659304	0.627624	0.396998	0.226802
9	Yes	'Angelman syndrome'	15q deletion	1	M	10	6.70925	0.769706	0.194242	0.202236	1.36809	1.41615	1.51896	1.64327	1.70523	0.00199494	0.00210967	0.00526269	0.0128879	0.0280616	0.0100951	0.0116131	0.0192438	0.0350289	0.0575375	1323.03	2971.5	4555.38	905.302	55.8879	13.6095	0.113598	0.257959	0.401172	0.0841958	0.00504958	0.00130364	0.031726	0.174817	0.269438	0.376112	0.111855	0.174603	0.0139262	0.13426	0.168312	0.258788	0.123339	0.176881
8	Yes	'Angelman syndrome'	15q deletion	1	F	36	19.2329	0.716355	0.222912	0.230562	1.36819	1.41203	1.51683	1.64221	1.70444	0.00205417	0.00219726	0.00528283	0.0128763	0.0279396	0.0100116	0.0114945	0.0190713	0.0347947	0.0571407	528.871	500.256	1919.18	348.304	40.7414	8.57114	0.140856	0.13299	0.526029	0.095156	0.0111428	0.00237369	0.0368524	0.0209299	0.132093	0.134261	0.180964	0.117053	0.031121	0.013233	0.113039	0.106331	0.121045	0.115334
7	Yes	'Angelman syndrome'	non-deletion	2	M	29	6.24499	0.924472	0.285858	0.292489	1.36902	1.41222	1.51711	1.6427	1.70415	0.00204155	0.00218999	0.00528042	0.0128726	0.0279044	0.0100117	0.0114873	0.0190749	0.0348234	0.0570189	159.109	154.513	319.042	244.99	40.6303	10.0597	0.140696	0.141316	0.304957	0.232125	0.0369155	0.00966824	0.0433918	0.0330541	0.13913	0.760089	0.319793	0.256403	0.0343114	0.0327531	0.118366	0.754542	0.333416	0.249492
6	Yes	'Angelman syndrome'	15q deletion	1	F	13	24.8714	0.880145	0.233806	0.244811	1.36554	1.40645	1.5137	1.64259	1.70628	0.00216266	0.00229393	0.00536624	0.0129123	0.0282813	0.00986988	0.0113587	0.0189894	0.0348978	0.057691	420.479	757.742	3579.39	908.208	116.259	24.6969	0.0654025	0.116489	0.541748	0.137843	0.0175033	0.00376563	0.00430827	0.0970232	0.229927	0.347174	0.171848	0.184744	0.00338713	0.0789241	0.163004	0.33237	0.0746284	0.101424
5	Yes	'Angelman syndrome'	15q deletion	1	F	26	13.445	0.828503	0.272162	0.28037	1.37064	1.40836	1.51552	1.64309	1.70365	0.00216016	0.0022669	0.00528917	0.0127616	0.0281988	0.00989757	0.0113541	0.0189959	0.0347664	0.05728	181.692	113.943	171.741	113.367	17.5783	6.40895	0.261445	0.163564	0.259398	0.167769	0.0255427	0.00933139	0.0115792	0.0212584	0.121736	0.256049	0.247453	0.238153	0.0213073	0.02131	0.115901	0.201111	0.17137	0.180789
4	Yes	'Angelman syndrome'	15q deletion	1	M	16	5.65964	0.85885	0.214182	0.219805	1.36847	1.40676	1.51506	1.64363	1.70349	0.00219185	0.00230284	0.00532354	0.0127652	0.0280948	0.009879	0.011348	0.0190139	0.034828	0.0571605	903.794	841.32	2590	1189.57	68.4678	12.5028	0.143083	0.132982	0.40514	0.202608	0.011494	0.00188298	0.0335171	0.0260078	0.167492	0.458855	0.127497	0.520807	0.0324877	0.0269934	0.160434	0.408681	0.111033	0.450243
3	Yes	'Angelman syndrome'	15q deletion	1	F	33	8.44967	0.882693	0.268675	0.277422	1.37024	1.40552	1.51486	1.64384	1.70358	0.00224581	0.0023487	0.00533532	0.0127521	0.0280313	0.00984	0.0113102	0.0189961	0.0348059	0.0570852	433.59	524.057	1891.87	543.561	60.6114	21.2752	0.111667	0.134656	0.49794	0.145108	0.0160137	0.00574985	0.00792079	0.0112531	0.31681	0.372368	0.210976	0.209646	0.00166838	0.00769279	0.26814	0.233355	0.1227	0.204493
2	Yes	'Angelman syndrome'	non-deletion	2	F	13	163.608	0.810082	0.220323	0.229376	1.34668	1.37783	1.50411	1.6492	1.70159	0.00208906	0.00231162	0.00510368	0.0119189	0.0259708	0.00964316	0.0111214	0.0191864	0.035342	0.0560588	490.048	570.351	1083.56	386.174	29.1524	6.20292	0.168512	0.192036	0.382044	0.138702	0.0107184	0.00221216	0.0112394	0.0168368	0.124807	0.225052	0.180271	0.084497	0.0144117	0.0185052	0.0742571	0.287553	0.14786	0.0720728
1	Yes	'Angelman syndrome'	non-deletion	2	F	46	5.61654	1.06177	0.402129	0.403604	1.34746	1.37853	1.50457	1.64923	1.7014	0.00208657	0.00230462	0.00509095	0.0119096	0.0259699	0.00965764	0.0111325	0.019192	0.0353196	0.0560249	76.4861	87.2074	89.9828	73.6666	44.868	19.2901	0.170215	0.191642	0.199064	0.167247	0.0984064	0.0484433	0.00819648	0.0633887	0.109637	0.226891	0.338333	0.188428	0.0130145	0.0490878	0.0587453	0.19292	0.277411	0.291867
77	Yes	'Neurotypical'	normal	2	F	59	5.5781	1.19398	0.378761	0.379887	1.45933	1.54426	1.69995	1.69684	1.63452	0.00254682	0.00415042	0.00824145	0.0113107	0.029059	0.0113276	0.0143444	0.0255836	0.0316114	0.043647	28.299	26.8496	22.5181	43.7837	64.1456	6.14351	0.145523	0.134449	0.110984	0.22156	0.240554	0.0344674	0.00874326	0.0163669	0.0657129	0.291504	0.552383	0.232443	0.0116441	0.018314	0.0379186	0.263483	0.549375	0.231191
76	Yes	'Neurotypical'	normal	2	F	56	5.1572	1.18663	0.425319	0.426006	1.50443	1.56336	1.69759	1.67128	1.6372	0.0017095	0.00263019	0.0053381	0.00998412	0.0266829	0.012101	0.0145538	0.0246455	0.0298286	0.0445377	24.7138	26.5355	21.2489	18.704	30.3093	6.98016	0.176428	0.18642	0.14738	0.128703	0.200249	0.0508545	0.00899783	0.0091744	0.0550788	0.050947	0.431035	0.270008	0.0101605	0.00151759	0.0498635	0.0440512	0.338305	0.227418
75	Yes	'Neurotypical'	normal	2	M	67	5.76383	1.13681	0.368803	0.378133	1.50363	1.54831	1.69647	1.66855	1.62592	0.00294764	0.00446909	0.00889354	0.0108867	0.0270352	0.0116138	0.0144723	0.0263675	0.0290439	0.0438228	53.2521	29.1596	20.4747	49.7071	44.4884	5.72256	0.230383	0.128221	0.0903896	0.223136	0.175725	0.0277569	0.0026557	0.0239331	0.0424463	0.644234	1.199	0.263286	0.0065061	0.0184301	0.0317556	0.681495	1.23537	0.308277
74	Yes	'Neurotypical'	normal	2	F	60	6.37833	1.20904	0.364959	0.367347	1.48401	1.5445	1.69556	1.67064	1.62727	0.00293216	0.00355746	0.00696383	0.0101676	0.0266004	0.0112442	0.0143589	0.0267193	0.0296057	0.0440464	41.5738	27.0401	24.007	56.6222	47.8857	6.57062	0.190009	0.121164	0.109514	0.230062	0.183566	0.0304659	0.0022271	0.0179435	0.04229	0.278223	0.268154	0.469557	0.00422833	0.0172114	0.0341586	0.238482	0.268051	0.389846
73	Yes	'Neurotypical'	normal	2	M	69	5.6555	1.04379	0.352701	0.358188	1.49067	1.54492	1.68817	1.66733	1.62906	0.0026839	0.00317557	0.00610351	0.00999885	0.0267361	0.0111902	0.0139847	0.0254942	0.0293221	0.044036	29.6667	26.1348	19.7143	23.5997	18.4032	3.86551	0.22327	0.196699	0.149538	0.167289	0.117899	0.0311922	0.0111298	0.0313362	0.0587902	0.209345	0.216239	0.298448	0.0105228	0.0401029	0.0459031	0.18602	0.167176	0.27051
72	Yes	'Neurotypical'	normal	2	F	67	3.4733	1.20364	0.366122	0.370411	1.48797	1.54079	1.68637	1.66936	1.6326	0.00266995	0.00305861	0.00574891	0.00989861	0.0268449	0.0110729	0.0137866	0.0253643	0.0294287	0.0441141	20.9375	24.9179	34.1988	55.9859	31.4971	4.29406	0.120323	0.132435	0.173015	0.266959	0.137376	0.0268312	0.0124266	0.0129273	0.145963	0.492426	0.255832	0.286777	0.00810249	0.0206246	0.0861841	0.245542	0.297571	0.271042
82	Yes	'Neurotypical'	normal	2	M	51	6.80367	1.14832	0.35094	0.352911	1.48274	1.53634	1.68057	1.67192	1.63629	0.00273353	0.00292847	0.0052338	0.00990514	0.0268629	0.0108768	0.0135163	0.0247284	0.0295161	0.0443586	22.6613	28.3904	28.2712	48.6122	24.5012	4.25872	0.136902	0.16387	0.162919	0.259619	0.117521	0.0261821	0.0119658	0.0239376	0.0327605	0.174976	0.337962	0.241402	0.00918297	0.0215033	0.0286037	0.21695	0.337085	0.190035
71	Yes	'Neurotypical'	normal	2	M	70	2.6543	1.2713	0.419052	0.421867	1.48509	1.53835	1.6806	1.67182	1.63702	0.00280637	0.002817	0.00494835	0.00988737	0.0267833	0.0108896	0.0135094	0.0247625	0.029519	0.0444048	25.1886	29.5899	23.2897	49.4469	39.1922	9.64641	0.134799	0.148233	0.121579	0.246146	0.177202	0.0511394	0.00496149	0.00285763	0.0410525	0.41326	0.552278	0.884201	0.0090719	0.00940032	0.0510523	0.394591	0.577435	0.703513
70	Yes	'Neurotypical'	normal	2	F	71	2.78883	1.24393	0.3805	0.38233	1.4803	1.53549	1.68252	1.67152	1.63848	0.00291893	0.00280229	0.00482866	0.00994047	0.0269297	0.0107874	0.013543	0.0250096	0.0293294	0.0443783	55.3675	78.4829	77.9615	113.267	138.358	8.78585	0.124724	0.143958	0.143301	0.202366	0.222983	0.020208	0.0187115	0.0353631	0.0669635	0.287765	0.392281	0.316089	0.0144657	0.0371906	0.0715875	0.298929	0.417758	0.218722
69	Yes	'Neurotypical'	normal	2	M	82	3.75283	1.2612	0.448518	0.446401	1.48311	1.53763	1.6837	1.67237	1.63885	0.00280686	0.00267236	0.0045269	0.0097536	0.026863	0.0108988	0.0136775	0.025129	0.0295327	0.0445048	17.6318	18.7952	17.7331	28.5792	41.995	9.13562	0.126786	0.129997	0.125202	0.199223	0.240543	0.0710641	0.0107409	0.00853125	0.0247855	0.140911	0.565481	0.370699	0.00897838	0.00133911	0.0244189	0.106089	0.732438	0.318332
68	Yes	'Neurotypical'	normal	2	F	81	2.32887	1.23516	0.40894	0.414102	1.48427	1.53854	1.68431	1.67189	1.63887	0.00279794	0.00264621	0.00447854	0.00977335	0.0268206	0.0109401	0.0136749	0.0251572	0.0294903	0.0444974	13.9235	13.7747	12.5216	19.95	24.568	3.86462	0.145439	0.141432	0.129817	0.193155	0.218004	0.0401292	0.0662319	0.0549601	0.0468629	0.318206	0.615731	0.357018	0.037627	0.0642685	0.0743396	0.331216	0.575548	0.42906
67	Yes	'Neurotypical'	normal	2	M	73	3.68223	1.16353	0.369379	0.370169	1.48374	1.53798	1.68501	1.67068	1.63921	0.00274894	0.00262629	0.00443269	0.00977738	0.0268211	0.0109512	0.013667	0.025244	0.0294122	0.0445199	23.8925	26.9918	19.9197	24.2271	33.9837	3.60197	0.164058	0.182889	0.140942	0.158794	0.185979	0.0290905	0.0346908	0.0393431	0.118095	0.0631439	0.391544	0.441495	0.0183913	0.0307457	0.102719	0.10447	0.327751	0.337775
66	Yes	'Neurotypical'	normal	2	M	73	1.98303	1.14499	0.382994	0.383672	1.48439	1.5381	1.68492	1.67089	1.63948	0.00277172	0.00265811	0.00444694	0.00982928	0.026901	0.0109185	0.013639	0.0251449	0.0293401	0.0444492	33.8697	33.089	35.0675	35.5777	57.1368	6.56061	0.167005	0.155018	0.169056	0.173324	0.197957	0.032118	0.048254	0.0420595	0.0784699	0.0734906	0.402161	0.210476	0.0369813	0.0513281	0.072537	0.12845	0.531844	0.140313
65	Yes	'Neurotypical'	normal	2	M	79	4.7963	1.11493	0.394413	0.395483	1.48934	1.53838	1.68493	1.67026	1.63789	0.00265329	0.00269093	0.00454812	0.00988096	0.026858	0.0111385	0.0136898	0.0252192	0.0293307	0.0444332	34.1166	26.0533	18.4365	23.9457	25.5	5.65197	0.222251	0.17197	0.126378	0.161227	0.159034	0.0384782	0.0217361	0.00994104	0.0301171	0.148362	0.582678	0.179686	0.0211566	0.015651	0.0314073	0.147193	0.602829	0.1596
64	Yes	'Neurotypical'	normal	2	M	74	3.47153	1.12637	0.370717	0.373894	1.49171	1.53814	1.68465	1.66994	1.63769	0.00262515	0.00275623	0.00474944	0.00989493	0.0266998	0.0112157	0.0137423	0.0253027	0.0293554	0.0444728	40.7907	32.8434	29.5153	32.5208	26.4629	5.64545	0.200364	0.174587	0.161048	0.175984	0.138548	0.0319184	0.0166411	0.0214452	0.0586599	0.152902	0.757075	0.362076	0.0166201	0.0230329	0.0604901	0.151717	0.643968	0.306928
63	Yes	'Neurotypical'	normal	2	M	76	2.386	1.19849	0.390358	0.390941	1.4928	1.53758	1.68424	1.67021	1.63825	0.00256392	0.00271543	0.00466796	0.00974366	0.0265264	0.0112871	0.0137598	0.0254128	0.029471	0.0446181	19.6242	19.8144	18.8955	29.7287	20.0949	3.75287	0.155225	0.158832	0.149267	0.222387	0.146357	0.0325391	0.00536344	0.0379827	0.107216	0.319371	0.3898	0.655656	0.00449339	0.0195733	0.0989675	0.304662	0.326879	0.606247
62	Yes	'Neurotypical'	normal	2	F	83	3.1711	1.22319	0.4642	0.462648	1.49683	1.54021	1.68348	1.67077	1.63905	0.00258623	0.00270022	0.00463835	0.009791	0.0265126	0.0114282	0.0137765	0.0252417	0.0295609	0.044701	13.513	15.0294	15.6762	27.6924	15.3021	9.1769	0.1227	0.13728	0.143908	0.245529	0.133679	0.0894645	0.0196699	0.0316416	0.150684	0.23418	0.257331	1.78732	0.0162293	0.0320192	0.127157	0.20029	0.2134	1.54853
81	Yes	'Neurotypical'	normal	2	F	48	9.20317	1.10583	0.389134	0.391544	1.5024	1.54248	1.68168	1.66834	1.63899	0.00270242	0.00268866	0.00458496	0.00988389	0.0264977	0.0113917	0.0136637	0.0249797	0.0294822	0.0448148	27.6244	27.7603	21.7397	22.2223	19.1947	6.06316	0.195215	0.195836	0.155638	0.154792	0.128992	0.0445918	0.0090268	0.0193253	0.090516	0.181227	0.377653	0.388949	0.00718717	0.021383	0.0712498	0.192649	0.310192	0.356718
61	Yes	'Neurotypical'	normal	2	F	81	2.68337	1.11134	0.376927	0.379896	1.50346	1.54237	1.68101	1.66772	1.63844	0.00265536	0.00265199	0.00453726	0.00986641	0.0264417	0.0114413	0.0136461	0.024953	0.0294652	0.044878	19.5063	19.3939	12.0787	22.6093	11.3757	3.2074	0.201545	0.195192	0.123546	0.223468	0.102589	0.0324327	0.0479137	0.0869765	0.00677695	0.421137	0.346233	0.56168	0.0480197	0.0768474	0.0105041	0.366115	0.408099	0.36817
60	Yes	'Neurotypical'	normal	2	M	92	3.38903	1.12876	0.411538	0.410668	1.50608	1.54286	1.67959	1.66798	1.6383	0.00252972	0.00255784	0.00442526	0.00976233	0.0263457	0.0115917	0.0136924	0.024919	0.0296329	0.0450046	13.3095	11.767	10.3184	14.5361	6.02454	2.76347	0.196116	0.176994	0.15597	0.220405	0.092005	0.0422871	0.0110831	0.0833581	0.121433	0.263573	0.25971	0.221969	0.0208817	0.0838473	0.115463	0.251391	0.209087	0.284823
59	Yes	'Neurotypical'	normal	2	F	87	4.55443	1.28662	0.454372	0.450073	1.5072	1.54471	1.68133	1.66795	1.63837	0.00251753	0.00259747	0.00457519	0.00963522	0.0262082	0.0117427	0.0138327	0.0251771	0.0298174	0.0451654	16.8455	15.2767	12.698	18.3257	39.2026	8.12151	0.139465	0.129078	0.1075	0.158	0.283462	0.0669696	0.0108357	-0.00450358	0.0371357	0.175043	0.796001	0.844473	0.00825396	-0.0018192	0.0396393	0.137295	0.835142	0.725174
58	Yes	'Neurotypical'	normal	2	F	84	5.29277	1.12187	0.379987	0.38371	1.50792	1.54545	1.68051	1.6674	1.63857	0.00251448	0.00259346	0.00456578	0.00958055	0.0260984	0.0117232	0.0138167	0.0250598	0.0298531	0.0452011	23.6959	22.084	20.4063	18.9264	15.3541	4.52162	0.196421	0.185005	0.170715	0.163286	0.128392	0.0402202	0.0033309	0.0167644	0.0761261	0.312144	0.421641	0.292186	0.00234364	0.0249507	0.0750198	0.30551	0.411388	0.250247
57	Yes	'Neurotypical'	normal	2	F	84	13.0809	1.17039	0.394992	0.397189	1.51258	1.54247	1.67841	1.66921	1.63997	0.00234453	0.00247737	0.0044329	0.00941308	0.0259011	0.0119999	0.0138167	0.0250713	0.0303893	0.045598	15.2705	15.4215	16.0081	26.1121	13.9582	3.00552	0.14701	0.15181	0.159723	0.258806	0.132012	0.0304728	0.00313305	0.0187884	0.0431629	0.546225	0.405674	0.563609	0.00492589	0.0175131	0.02501	0.423992	0.277216	0.475126
56	Yes	'Neurotypical'	normal	2	M	91	7.1088	1.20777	0.410407	0.410232	1.51114	1.54334	1.67943	1.66923	1.64113	0.00229538	0.00237282	0.00442185	0.00937287	0.0256887	0.011962	0.0139407	0.0254449	0.0304639	0.045654	14.0346	15.6565	17.7621	23.3101	24.9577	4.81289	0.12244	0.130861	0.155603	0.192347	0.209414	0.045978	0.0125817	0.0220797	0.0398396	0.193374	0.622445	0.229193	0.0149803	0.0216714	0.033341	0.179476	0.548518	0.230253
55	Yes	'Neurotypical'	normal	2	F	94	5.6899	1.18373	0.402562	0.404804	1.51169	1.54365	1.67965	1.66902	1.64123	0.00229004	0.00237608	0.00443715	0.00939777	0.0257213	0.0119615	0.0139441	0.0253977	0.0304109	0.0456306	15.9307	15.0707	13.0175	15.5842	27.0743	4.01656	0.169786	0.158189	0.136383	0.161814	0.221881	0.0405845	0.00572043	0.0256958	0.0729122	0.441989	0.226285	0.20726	0.00745578	0.0399022	0.0749053	0.328762	0.23957	0.203629
54	Yes	'Neurotypical'	normal	2	F	95	5.24543	1.25506	0.441768	0.435086	1.51188	1.54464	1.68103	1.66893	1.64171	0.00229449	0.00231621	0.00426183	0.00932994	0.0256077	0.0119509	0.013975	0.0254241	0.0304289	0.0456752	11.6121	14.6903	12.6374	16.6093	41.2909	4.86516	0.120994	0.153635	0.132527	0.165319	0.268345	0.0523868	0.00589208	0.0160929	0.040394	0.161901	0.40517	0.288204	0.00185846	0.0103751	0.0523298	0.165244	0.422008	0.265809
53	Yes	'Neurotypical'	normal	2	M	86	16.4312	1.29022	0.463749	0.465339	1.51431	1.55249	1.68715	1.66728	1.64354	0.00225236	0.00233272	0.00403796	0.0094778	0.0257284	0.0119661	0.0143633	0.0254191	0.0300275	0.0456396	10.6997	12.9272	11.519	12.8117	34.3816	7.82711	0.115288	0.137356	0.124599	0.132989	0.310583	0.0816204	0.00855704	0.0332922	0.0425407	0.138073	0.403867	0.581585	0.00632774	0.0268859	0.0372717	0.120826	0.345666	0.408459
52	Yes	'Neurotypical'	normal	2	M	84	11.3524	1.16696	0.433922	0.436299	1.51677	1.5556	1.68767	1.66573	1.64316	0.0021581	0.00223609	0.00398434	0.00946475	0.025687	0.0120615	0.0144859	0.0255055	0.030017	0.0456601	12.2047	12.0979	9.23733	9.05866	13.9478	4.75948	0.17657	0.176378	0.138694	0.130568	0.185035	0.0715597	0.00354099	0.00732752	0.0775791	0.102092	0.457818	0.137033	0.000876449	0.00278927	0.0689258	0.0913799	0.358978	0.066859
51	Yes	'Neurotypical'	normal	2	F	102	4.22992	1.10437	0.372041	0.374232	1.51806	1.55554	1.68637	1.66566	1.64279	0.00208193	0.00217914	0.00393003	0.00943464	0.025687	0.012124	0.0144414	0.0253576	0.0300258	0.0456789	22.0947	18.5325	14.899	19.8588	10.6525	3.27883	0.22508	0.18409	0.150652	0.19158	0.0926381	0.0348728	0.00366935	0.0385254	0.0703916	0.351601	0.291862	0.3234	0.00577557	0.0421305	0.0777766	0.302774	0.309976	0.291726
50	Yes	'Neurotypical'	normal	2	M	103	4.5679	1.14065	0.437627	0.440281	1.51888	1.55632	1.68615	1.66537	1.64265	0.00202717	0.00221723	0.00389432	0.00941635	0.0257244	0.0121782	0.0144717	0.0252417	0.0300032	0.0456971	16.1139	13.3137	11.4568	10.5357	24.7878	4.45697	0.201782	0.161296	0.140228	0.132366	0.207066	0.054587	0.0168552	0.0337004	0.0763856	0.0989696	0.876043	0.280892	0.00730768	0.017071	0.0828413	0.109907	0.998499	0.285524
49	Yes	'Neurotypical'	normal	2	F	96	8.8899	1.08296	0.37612	0.380191	1.51816	1.55429	1.68366	1.66322	1.64117	0.00197584	0.00207944	0.00367121	0.00926172	0.0256036	0.0121996	0.0145052	0.0253055	0.0301804	0.0459962	18.5421	17.0256	12.7358	14.3259	13.636	3.15056	0.208707	0.193847	0.145533	0.161296	0.135926	0.0370089	-4.94e-05	0.00540331	0.0411876	0.0687015	0.40321	0.176687	0.00213336	0.00525312	0.0331465	0.0627868	0.439732	0.197298
48	Yes	'Neurotypical'	normal	2	M	98	7.8888	1.21177	0.446124	0.444694	1.51968	1.55546	1.68366	1.66334	1.64143	0.00198653	0.00206472	0.00360306	0.00923817	0.0255232	0.0121783	0.0145022	0.0252432	0.0302657	0.0460505	14.8906	15.4755	13.4037	14.3802	20.2594	5.39021	0.162174	0.166179	0.149539	0.151374	0.188539	0.0613622	0.00712251	0.0117156	0.101259	0.0911651	0.666298	0.212758	0.00981613	0.0118157	0.0824051	0.0644298	0.679406	0.200456
80	Yes	'Neurotypical'	normal	2	M	49	3.55622	1.07911	0.360776	0.36397	1.51959	1.55554	1.68314	1.66329	1.64121	0.00198829	0.00206101	0.00360773	0.00924296	0.0255262	0.0121564	0.0144797	0.0251785	0.0302474	0.0460273	70.1204	38.9962	32.1881	44.9157	19.5222	8.11495	0.280252	0.16359	0.137781	0.192295	0.0840083	0.0354349	0.0973707	0.0299785	0.100997	0.337336	0.281434	0.350538	0.090786	0.0318032	0.110559	0.285959	0.200899	0.359502
47	Yes	'Neurotypical'	normal	2	F	109	12.4729	1.29546	0.411047	0.412964	1.51398	1.5549	1.68729	1.66314	1.64146	0.0020906	0.00221601	0.00387441	0.00930127	0.0256806	0.0120907	0.0147704	0.0259726	0.030111	0.0460312	28.0342	28.8336	21.4096	34.475	105.395	10.4733	0.12025	0.120511	0.0906214	0.142279	0.374132	0.0425713	0.0163941	0.01691	0.0510706	0.359791	0.3582	0.848081	0.0206659	0.0207361	0.0546616	0.280099	0.310859	0.64753
46	Yes	'Neurotypical'	normal	2	F	115	2.74957	1.18231	0.455682	0.45345	1.51506	1.55566	1.68711	1.66312	1.64112	0.00210702	0.0021878	0.00382462	0.00926845	0.0256771	0.0120955	0.0147688	0.0259458	0.0301213	0.0460351	21.5369	13.5409	9.6306	20.7099	14.7747	6.68263	0.223866	0.142482	0.0998834	0.204306	0.145946	0.0698028	0.0337267	0.0230921	0.0727274	0.216421	0.614627	0.304689	0.0276838	0.0196415	0.0666327	0.208235	0.459269	0.456645
79	Yes	'Neurotypical'	normal	2	M	59	10.0263	1.07162	0.337929	0.341647	1.51276	1.55288	1.68496	1.66381	1.64042	0.00211665	0.00219045	0.00380914	0.00931218	0.0256983	0.0119706	0.0145965	0.0256736	0.0301366	0.0458902	55.619	39.5374	39.6014	61.875	40.5342	5.4734	0.221998	0.149356	0.151143	0.229345	0.112613	0.0221407	0.0254579	0.01642	0.0481921	0.278402	0.287418	0.122524	0.0268585	0.0161878	0.0395668	0.313924	0.253116	0.191913
78	Yes	'Neurotypical'	normal	2	M	59	3.62463	1.1823	0.387618	0.392232	1.51278	1.55206	1.68487	1.66355	1.64038	0.00213431	0.00218588	0.00379968	0.00930363	0.0256872	0.0119378	0.0145587	0.0256787	0.0300827	0.0458449	41.3917	54.5979	47.9195	77.9303	37.4542	7.90256	0.144175	0.179438	0.137777	0.239553	0.122929	0.03228	0.009913	0.0176328	0.147351	0.378554	0.414086	0.24706	0.00804092	0.023359	0.0893253	0.306565	0.318866	0.265343
45	Yes	'Duplication 15q syndrome'	Isodicentric duplication	4	M	35	25.6968	1.1448	0.483767	0.48059	1.63322	1.64287	1.63973	1.63567	1.64756	0.0033846	0.00241937	0.00403768	0.0106638	0.0261274	0.0122946	0.0140155	0.0198495	0.0266709	0.0451267	41.6435	42.208	35.0305	37.4116	18.795	22.8519	0.184093	0.188429	0.157731	0.165264	0.0838846	0.100772	0.0217698	0.0242881	0.0598854	0.353296	0.268932	0.146425	0.019537	0.0200732	0.0838835	0.369598	0.249479	0.151167
44	Yes	'Duplication 15q syndrome'	Isodicentric duplication	4	M	54	12.1345	1.02002	0.516106	0.503776	1.63993	1.64481	1.63862	1.63607	1.64171	0.00243415	0.00178537	0.00351546	0.0101954	0.0258164	0.0139755	0.0150697	0.0201301	0.0271383	0.0452068	38.9883	18.0638	13.5682	12.5372	8.61162	13.5985	0.327695	0.153803	0.115989	0.105595	0.0730267	0.115395	0.0303809	0.0149666	0.0545657	0.118319	0.299331	0.444243	0.0353047	0.00896317	0.0633386	0.0921479	0.232664	0.462037
43	Yes	'Duplication 15q syndrome'	Isodicentric duplication	4	F	23	18.0648	1.09554	0.529199	0.511995	1.64202	1.65739	1.63462	1.62951	1.63708	0.00223398	0.00159083	0.00335682	0.0101745	0.0260016	0.0141664	0.0159594	0.019681	0.0265916	0.0447522	78.2809	55.9338	35.9163	22.0512	16.5136	58.3458	0.255117	0.183834	0.120472	0.0731911	0.0561132	0.202822	0.0406286	0.0200311	0.0296662	0.0260093	0.0703518	0.422321	0.0393105	0.0140412	0.0289639	0.0286927	0.0662802	0.44281
42	Yes	'Duplication 15q syndrome'	Interstitial duplication	3	F	73	15.0597	1.14138	0.562781	0.537713	1.64945	1.65478	1.63306	1.6331	1.63916	0.00227643	0.00131599	0.00333547	0.0101429	0.0259915	0.0156187	0.0159549	0.0195886	0.0268529	0.0446973	28.2351	21.3253	20.8783	15.7031	9.76134	22.9066	0.206694	0.155068	0.152743	0.116615	0.0714339	0.159011	0.0110759	0.0109272	0.049184	0.0975586	0.183586	1.13442	0.00761047	0.0152149	0.0430395	0.115639	0.175968	1.07607
41	Yes	'Duplication 15q syndrome'	Isodicentric duplication	4	F	57	12.1735	1.15576	0.426078	0.427674	1.63532	1.64903	1.62838	1.64177	1.64114	0.00209253	0.00112562	0.00326186	0.00989842	0.0257915	0.0152932	0.0159202	0.0196697	0.0283994	0.0450894	75.8983	75.0099	99.132	138.012	41.9038	35.0092	0.14504	0.141013	0.183752	0.261172	0.0799896	0.0688259	0.00976891	0.00848398	0.146094	0.538415	0.255993	0.601288	0.0117832	0.00755597	0.127598	0.524767	0.223694	0.566673
40	Yes	'Duplication 15q syndrome'	Isodicentric duplication	4	M	19	20.4273	1.10709	0.553071	0.540957	1.63747	1.66145	1.63071	1.63718	1.63995	0.00151184	0.000533659	0.00288185	0.00981246	0.026217	0.0157528	0.0173407	0.0201029	0.0281316	0.04508	47.8908	39.8809	27.4908	20.0542	16.6961	40.9148	0.217687	0.181569	0.126778	0.0923627	0.0767504	0.188785	0.0187278	0.056502	0.0387691	0.0541615	0.159104	0.393688	0.0170208	0.0420568	0.0256046	0.0481929	0.150425	0.346188
39	Yes	'Duplication 15q syndrome'	Isodicentric duplication	4	M	55	16.7338	1.03514	0.468154	0.459492	1.64128	1.65697	1.62807	1.63794	1.64037	0.00135392	0.000339446	0.00267603	0.0097303	0.0259651	0.0156727	0.0170306	0.0198427	0.0280754	0.0449756	56.2471	38.5826	34.9343	27.9118	17.4503	21.1929	0.26363	0.172372	0.155102	0.125495	0.07786	0.0938387	0.0376304	0.0135568	0.0453493	0.0868027	0.606495	0.946304	0.0346074	0.0101311	0.0487368	0.0848512	0.698546	0.797653
38	Yes	'Duplication 15q syndrome'	Isodicentric duplication	4	F	105	15.6866	1.12253	0.543164	0.526233	1.64284	1.65744	1.62801	1.639	1.64162	0.00147588	0.000427091	0.00265786	0.00946788	0.0256419	0.0156497	0.0170016	0.0199154	0.0282779	0.0451179	38.693	28.9084	25.0537	17.9132	10.287	25.6725	0.213703	0.169736	0.15452	0.117102	0.0672475	0.164367	0.0085537	0.0121977	0.0402235	0.132716	0.0548781	0.651389	0.00553602	0.0117231	0.0620445	0.141992	0.0409903	0.585006
37	Yes	'Duplication 15q syndrome'	Isodicentric duplication	4	F	96	22.989	1.09492	0.502597	0.493499	1.6479	1.65247	1.62483	1.64201	1.64021	0.00208747	0.00115228	0.00375951	0.0107309	0.0266878	0.0153165	0.015995	0.019042	0.0279685	0.044633	33.1458	25.0788	20.2489	16.9855	8.99901	14.6579	0.235552	0.182924	0.149262	0.131466	0.0711637	0.110509	0.0202399	0.0222713	0.0804675	0.187433	0.169649	0.699913	0.0171655	0.0218777	0.0988265	0.208504	0.145612	0.595266
36	Yes	'Duplication 15q syndrome'	Isodicentric duplication	4	M	137	16.8358	1.0819	0.464583	0.46225	1.64328	1.64441	1.61687	1.64252	1.64706	0.00155808	0.000614013	0.00327813	0.0101215	0.0257599	0.0155783	0.0161365	0.0192622	0.029109	0.0465166	46.5725	69.5368	119.504	54.8899	21.8994	19.136	0.125189	0.182194	0.302792	0.149834	0.0590979	0.0557657	0.0217816	0.128082	0.412684	0.541213	0.360545	0.613873	0.0205011	0.108733	0.327513	0.443139	0.311526	0.516811
35	Yes	'Duplication 15q syndrome'	Interstitial duplication	3	M	108	23.2441	1.27262	0.596296	0.583476	1.64304	1.65386	1.62055	1.64154	1.64599	0.00175077	0.000915069	0.00352975	0.0104112	0.0262701	0.0150574	0.0161041	0.0189239	0.0283907	0.045784	46.8388	41.3733	28.0234	28.2966	28.8168	97.0952	0.166906	0.145275	0.0988493	0.0977391	0.0856671	0.289179	0.00808161	0.0182365	0.0342195	0.0887353	0.136192	0.275997	0.00665051	0.0243576	0.0278432	0.085595	0.146514	0.343672
34	No	'Angelman syndrome'	non-deletion	2	M	52	8.90618	0.968519	0.345566	0.353887	1.44459	1.56477	1.62238	1.64833	1.67421	0.00302168	0.00249337	0.00364892	0.0101913	0.0247168	0.0106206	0.0152347	0.0209311	0.0313373	0.0476882	201.126	286.943	489.597	222.372	131.263	28.425	0.134253	0.182342	0.316022	0.143483	0.0844818	0.0185255	0.022882	0.0148275	0.287257	0.205851	1.41667	0.177012	0.0262194	0.0249717	0.257798	0.196121	1.35404	0.176905
33	No	'Angelman syndrome'	15q deletion	1	F	54	7.84922	0.76764	0.215768	0.223563	1.37952	1.4845	1.56012	1.62797	1.696	0.00256313	0.00169639	0.00298502	0.010335	0.0238053	0.00965912	0.0129542	0.0188138	0.0316299	0.0527794	113.154	288.001	808.649	146.984	33.8844	5.5843	0.113533	0.174536	0.49149	0.0920712	0.0212531	0.00353855	0.0131537	0.0496094	0.221925	0.201402	0.321709	0.198217	0.0103292	0.032557	0.195107	0.154374	0.254154	0.138853
32	No	'Angelman syndrome'	15q deletion	1	M	21	30.3785	0.826709	0.205714	0.212229	1.23982	1.36525	1.49225	1.6347	1.71097	0.00315895	0.00259705	0.00502122	0.0138447	0.0237004	0.00842924	0.0107906	0.0179058	0.035471	0.0514774	369.831	1130.14	4388.13	914.341	144.119	27.4658	0.0811762	0.138499	0.537761	0.114781	0.0169401	0.00295589	0.0114957	0.0300016	0.451083	0.279846	0.508988	1.99027	0.012188	0.024532	0.441324	0.217896	0.271006	1.85446
32	No	'Angelman syndrome'	15q deletion	1	M	34	26.332	0.835199	0.225868	0.232549	1.22781	1.3562	1.49157	1.63804	1.71306	0.00306311	0.00259364	0.00530843	0.01467	0.0239217	0.0081365	0.0104114	0.0179866	0.0357371	0.0514231	195.156	977.544	4026.67	947.19	188.491	38.4151	0.0905646	0.127386	0.527469	0.123685	0.0235781	0.00447133	0.0127966	0.0289699	0.326939	0.269402	0.4013	1.04856	0.0112645	0.0210808	0.301105	0.185545	0.264065	0.875329
31	No	'Angelman syndrome'	15q deletion	1	M	24	31.6973	0.798055	0.202624	0.209579	1.21664	1.34523	1.48534	1.63165	1.71147	0.00346513	0.00296157	0.00571689	0.0143437	0.0243679	0.00794593	0.00991941	0.0173145	0.0341533	0.0516179	469.794	1764.67	3815.32	824.988	143.982	24.2518	0.119176	0.206248	0.445848	0.0986708	0.0168187	0.00287818	0.013971	0.0861179	0.376266	0.562882	0.382044	0.36736	0.00756294	0.0479694	0.301367	0.334494	0.168477	0.229997
30	No	'Angelman syndrome'	15q deletion	1	M	111	14.0493	0.902976	0.274034	0.28316	1.2383	1.35618	1.48569	1.61465	1.69349	0.00336768	0.00265568	0.00559818	0.0141124	0.0282024	0.0080822	0.00984989	0.0170239	0.0332021	0.055004	179.273	284.248	326.73	177.927	28.948	10.0616	0.161213	0.225645	0.292962	0.174321	0.0266171	0.00996149	0.011452	0.0396509	0.271376	0.593135	0.141456	0.221011	0.00865747	0.0446226	0.265454	0.64086	0.0930495	0.192578
29	No	'Angelman syndrome'	15q deletion	1	M	55	20.2631	0.707109	0.166053	0.174768	1.22437	1.34768	1.47993	1.60693	1.69225	0.00356075	0.00281858	0.00568011	0.0140225	0.0281903	0.00801759	0.00968451	0.0167234	0.0325759	0.0545082	811.121	4694.33	3797.09	668.48	154.368	14.5648	0.146463	0.372484	0.302417	0.0519966	0.0117588	0.00105305	0.0153234	0.113244	0.398411	0.363363	0.259429	0.151308	0.0173016	0.0809438	0.406222	0.314421	0.103161	0.0809517
29	No	'Angelman syndrome'	15q deletion	1	M	67	8.94844	0.769545	0.171301	0.17665	1.22101	1.34501	1.47743	1.60283	1.69382	0.00364302	0.00292044	0.00586226	0.0144336	0.0298286	0.00800288	0.00965052	0.0167263	0.0329471	0.0569595	572.68	3437.59	6006.9	1114.67	255.385	28.6512	0.0676284	0.23074	0.4199	0.0821469	0.0192738	0.00215568	0.0428726	0.282232	0.495731	0.635536	0.393484	0.171297	0.0350425	0.248614	0.450584	0.480079	0.284898	0.208884
28	No	'Angelman syndrome'	15q deletion	1	M	22	28.2502	0.879356	0.233495	0.240247	1.23229	1.34474	1.4822	1.61115	1.69483	0.0036514	0.00306141	0.00587275	0.0135399	0.0289804	0.00802201	0.00979015	0.0173071	0.0327841	0.055734	386.972	506.835	921.823	527.342	48.4479	8.40707	0.110055	0.192526	0.357248	0.208251	0.0197015	0.0034523	0.00515875	0.0129416	0.146599	0.84455	0.520821	0.354745	0.00432921	0.0130734	0.106453	0.827493	0.261701	0.177039
27	No	'Angelman syndrome'	15q deletion	1	M	15	27.2604	0.751338	0.175543	0.182572	1.21929	1.3356	1.47737	1.60945	1.6955	0.00380889	0.00313002	0.00572092	0.0130038	0.0283748	0.00796521	0.00961416	0.0169217	0.0322126	0.0547729	693.263	1679.54	2977.54	512.233	77.609	5.35401	0.153592	0.237646	0.414499	0.0755792	0.0114525	0.000834959	0.00954591	0.0196165	0.0898159	0.162273	0.212183	0.42754	0.00841772	0.013652	0.0802686	0.105732	0.119102	0.23487
27	No	'Angelman syndrome'	15q deletion	1	M	28	28.1239	0.72551	0.174284	0.181373	1.20973	1.32828	1.47315	1.60725	1.69526	0.00398403	0.00331424	0.00582172	0.0128963	0.0281892	0.00791857	0.00950279	0.0166931	0.0316908	0.0539188	616.874	2443.02	3314.83	607.874	73.7358	7.05606	0.154583	0.277642	0.380074	0.0708924	0.00872892	0.000874738	0.014113	0.0191997	0.103015	0.300252	0.323346	0.161132	0.00961657	0.0166123	0.122929	0.274056	0.180906	0.130349
26	No	'Angelman syndrome'	15q deletion	1	M	51	16.2244	0.907022	0.215197	0.223302	1.20539	1.32692	1.47222	1.60745	1.70377	0.00412046	0.0034197	0.00604222	0.0139451	0.0297164	0.00792461	0.00951437	0.0168258	0.0327787	0.0566777	275.353	428.636	7388.48	1011.4	297.125	36.5038	0.0385867	0.0435532	0.722004	0.102112	0.0287539	0.00339289	0.00989866	0.0456494	0.514371	0.374115	0.386949	0.318266	0.0120231	0.0516434	0.467151	0.282532	0.223087	0.177355
26	No	'Angelman syndrome'	15q deletion	1	M	114	17.2877	0.778311	0.17602	0.182587	1.20242	1.32449	1.46893	1.60377	1.70559	0.00417603	0.00350134	0.006316	0.0150593	0.0328057	0.00795687	0.00957363	0.0170395	0.0338486	0.0605134	342.59	3507.56	8616.67	1444.39	361.834	30.8855	0.0338849	0.197072	0.488519	0.0890408	0.0234825	0.00207464	0.0148574	0.445641	0.629531	0.545898	0.442864	0.375573	0.0117521	0.469405	0.655125	0.420745	0.171542	0.157358
25	No	'Angelman syndrome'	non-deletion	2	F	16	22.2971	0.86188	0.25745	0.264984	1.21862	1.33411	1.47288	1.60339	1.70362	0.00382901	0.00321357	0.00596794	0.0145547	0.0322045	0.0082005	0.00975988	0.0170426	0.0334298	0.0597593	199.164	612.597	487.357	144.148	49.5244	14.997	0.172308	0.310867	0.273449	0.0849636	0.0315717	0.00962998	0.00696589	0.000311994	0.012063	0.0350001	0.224245	0.0751031	0.0047418	0.002406	0.0136184	0.0440692	0.294803	0.0576769
24	No	'Angelman syndrome'	non-deletion	2	M	49	12.8311	0.776133	0.231928	0.239577	1.22245	1.3383	1.47447	1.6035	1.70341	0.00372257	0.00305071	0.00580354	0.0144292	0.031927	0.00823805	0.00985116	0.0170753	0.0333799	0.0595446	415.434	622.059	1363.38	270.492	105.8	21.0132	0.150625	0.194403	0.423813	0.0848811	0.0331571	0.00665801	0.0099028	0.0447135	0.319333	0.166214	0.428967	0.309732	0.0127158	0.0305916	0.234662	0.178489	0.415154	0.222237
23	No	'Angelman syndrome'	15q deletion	1	M	68	20.9272	0.866601	0.206946	0.214577	1.20376	1.32374	1.46315	1.59712	1.70673	0.00392607	0.00318468	0.00593911	0.0147724	0.0314237	0.00812869	0.00967752	0.0168046	0.0331968	0.0593927	541.395	1887.22	6446.54	1165.34	445.531	58.9742	0.0607149	0.164594	0.526075	0.0979904	0.0374967	0.00492175	0.0296311	0.169974	0.764491	0.844577	0.640739	0.189171	0.0189311	0.138962	0.611086	0.594781	0.345207	0.0849969
22	No	'Angelman syndrome'	non-deletion	2	M	34	10.6648	0.931644	0.306095	0.310946	1.21147	1.32764	1.46557	1.59738	1.70596	0.00384175	0.00313663	0.00585853	0.014648	0.0312972	0.00826432	0.00976869	0.0168618	0.0330781	0.0591355	120.112	376.332	325.555	125.542	51.1551	19.8195	0.163024	0.288042	0.263844	0.104986	0.0440324	0.0176223	0.00377656	0.0184433	0.0595793	0.130974	0.936376	0.155878	0.00762728	0.0170987	0.0488538	0.162068	1.09328	0.11027
22	No	'Angelman syndrome'	non-deletion	2	M	47	20.8507	0.95686	0.304055	0.310946	1.22354	1.33541	1.47105	1.59798	1.70459	0.00370731	0.00304538	0.00568203	0.0143965	0.0310376	0.00847363	0.009982	0.0170533	0.0328986	0.0587516	154.977	349.365	330.34	127.139	76.2084	21.4829	0.17474	0.265128	0.261859	0.102971	0.0620617	0.0177692	0.0271676	0.0119956	0.0428408	0.183963	0.884776	0.101713	0.0379314	0.0121373	0.0343143	0.218395	0.987865	0.0849221
22	No	'Angelman syndrome'	non-deletion	2	M	95	1.23125	1.01552	0.352082	0.357727	1.22418	1.33594	1.47134	1.59804	1.70454	0.00368838	0.00302655	0.00566047	0.0143718	0.0310053	0.00848645	0.0100006	0.0170728	0.0329061	0.0587399	134.076	223.308	330.623	95.584	54.4255	17.9346	0.142067	0.247265	0.315949	0.10304	0.0608561	0.021624	0.0719943	0.103011	0.302579	0.209901	0.384881	0.541652	0.0556958	0.100637	0.300635	0.212182	0.394942	0.699029
21	No	'Angelman syndrome'	15q deletion	1	M	25	2.73809	0.714562	0.194167	0.204916	1.22425	1.33597	1.47164	1.5982	1.7041	0.00369032	0.00303295	0.00566612	0.0143452	0.030967	0.00848501	0.0100042	0.0170888	0.0328831	0.0586748	436.675	491.08	767.177	388.144	44.7874	5.95012	0.348111	0.156319	0.247448	0.132375	0.0146912	0.00195032	0.191228	0.190029	0.150147	0.621582	0.663174	0.477698	0.210748	0.187683	0.123248	0.516235	0.469578	0.498146
21	No	'Angelman syndrome'	15q deletion	1	M	37	30.8552	0.7585	0.183986	0.191654	1.22165	1.3334	1.47026	1.59729	1.70468	0.00367735	0.00300072	0.00554817	0.0140563	0.0303751	0.00844149	0.00994763	0.0170174	0.03279	0.0584357	337.473	1152.08	2164.46	337.215	56.5452	7.54057	0.116665	0.242743	0.44663	0.0741108	0.0121316	0.00154199	0.0105717	0.0384741	0.264492	0.290698	0.247033	0.69317	0.00806034	0.0263448	0.282534	0.226943	0.142299	0.501682
20	No	'Angelman syndrome'	15q deletion	1	M	25	27.5813	0.760934	0.21198	0.219023	1.22635	1.33329	1.47083	1.59855	1.70342	0.00359424	0.00292354	0.00540172	0.0137451	0.0300015	0.00847083	0.00996708	0.0170134	0.0326729	0.0579455	115.246	718.405	1028.19	263.798	36.4837	5.63333	0.161668	0.243261	0.369729	0.0963523	0.0134408	0.00212435	0.00848037	0.0159093	0.0756881	0.115408	0.996912	0.699418	0.0112502	0.0187331	0.0952902	0.125389	0.910162	0.552039
19	No	'Angelman syndrome'	15q deletion	1	F	78	12.8015	0.91306	0.260551	0.266881	1.22857	1.33607	1.47306	1.59943	1.70288	0.00359084	0.00289863	0.0053507	0.0136616	0.0298677	0.00848058	0.0100048	0.0170505	0.0326343	0.057783	84.4166	330.527	420.553	208.692	59.2053	9.79332	0.144161	0.238195	0.306796	0.148766	0.0416044	0.00699814	0.0217984	0.0449468	0.176064	0.0961725	0.174692	0.525757	0.0211454	0.0393773	0.159538	0.0971007	0.154105	0.414946
18	No	'Angelman syndrome'	15q deletion	1	F	95	17.7695	0.738627	0.253222	0.260712	1.23308	1.33861	1.47388	1.59996	1.70296	0.00343192	0.00272602	0.00517381	0.0134447	0.0296044	0.00854416	0.0100653	0.0171015	0.0326792	0.0577766	64.1219	286.734	736.229	147.189	35.4294	8.27442	0.113295	0.188674	0.469974	0.0958891	0.0229148	0.00567035	0.0229574	0.0341846	0.216388	0.258593	0.560922	0.153995	0.0233764	0.051717	0.214626	0.217663	0.463477	0.144916
17	No	'Angelman syndrome'	15q deletion	1	M	68	22.8516	0.967037	0.346688	0.354748	1.24128	1.34657	1.47764	1.60231	1.70237	0.00342014	0.00283741	0.00515065	0.0134105	0.0294657	0.00869642	0.010405	0.0172697	0.032791	0.0575202	72.9449	142.506	234.99	172.435	68.3781	14.5728	0.112569	0.165338	0.281574	0.213721	0.086056	0.0187885	0.0507635	0.102785	0.299483	0.851516	2.93263	0.517983	0.0336142	0.0744236	0.211139	0.66302	2.63668	0.436188
16	No	'Angelman syndrome'	15q deletion	1	F	80	22.4857	0.760993	0.188878	0.195367	1.23992	1.34647	1.47764	1.60166	1.70188	0.00345385	0.00285428	0.00516318	0.013374	0.0293304	0.00867023	0.010372	0.0172216	0.0326438	0.0572461	211.86	1386.18	1907.49	370.901	69.778	9.85189	0.166651	0.272594	0.370087	0.0731396	0.0136952	0.0019434	0.0139855	0.0521342	0.195673	0.36748	0.15773	0.128971	0.0122692	0.0337928	0.172663	0.356265	0.0779386	0.0637925
15	No	'Angelman syndrome'	non-deletion	2	F	52	3.68753	0.830535	0.233077	0.24098	1.24024	1.34674	1.47801	1.60191	1.70191	0.00345272	0.00285113	0.00515743	0.013362	0.0293182	0.00866687	0.0103714	0.0172284	0.0326591	0.057287	1007.44	991.492	2494.88	1121.71	219.239	23.5741	0.148387	0.151751	0.363313	0.170996	0.0333148	0.00370962	0.038637	0.0741083	0.236827	0.237253	0.599512	0.206871	0.0360618	0.0643164	0.245217	0.225203	0.459838	0.224272
15	No	'Angelman syndrome'	non-deletion	2	F	79	29.2837	0.850794	0.210225	0.215716	1.23681	1.34574	1.47901	1.60438	1.70174	0.00351774	0.00289125	0.00516789	0.0133263	0.0289664	0.00863912	0.0103474	0.0172675	0.0327884	0.0569826	410.852	1448.37	3606.78	1368.86	203.679	14.4448	0.131599	0.159564	0.397156	0.154077	0.0226757	0.00163064	0.03281	0.0224687	0.206674	0.215673	0.188127	0.128761	0.0454366	0.0206212	0.163317	0.197685	0.131094	0.0769822
14	No	'Angelman syndrome'	15q deletion	1	M	50	4.63942	0.883018	0.237955	0.244102	1.23678	1.34597	1.47939	1.60473	1.7018	0.00352338	0.00289633	0.00517479	0.0133271	0.0289359	0.00863509	0.010346	0.0172814	0.0328202	0.0569582	417.872	612.434	3220.53	847.71	226.326	28.265	0.103061	0.0998928	0.526329	0.141714	0.0366688	0.00452983	0.0310774	0.0398115	0.396628	0.261928	0.490248	0.821402	0.0364764	0.03827	0.366944	0.265113	0.318268	0.667753
13	No	'Angelman syndrome'	15q deletion	1	F	50	10.198	0.878045	0.213136	0.218218	1.23666	1.34672	1.48005	1.60494	1.70158	0.00354161	0.00290054	0.00516742	0.0133041	0.0289476	0.00862308	0.0103358	0.0172723	0.0328026	0.0570303	880.269	3339.51	3483.53	1425.31	361.347	37.1257	0.116458	0.276574	0.30914	0.1289	0.033185	0.00347207	0.0157822	0.148799	0.32812	0.281155	0.328933	0.112678	0.0131576	0.1493	0.297784	0.219692	0.179884	0.109324
12	No	'Angelman syndrome'	15q deletion	1	M	33	27.2781	0.714696	0.17394	0.181989	1.23498	1.34475	1.4779	1.60419	1.7011	0.00359927	0.00294378	0.0051969	0.0132238	0.0288494	0.00858463	0.0102727	0.0171488	0.0325695	0.0566661	553.353	1646.62	2035.84	359.791	46.516	6.91066	0.145778	0.296227	0.365783	0.0681949	0.00893183	0.0013431	0.0141832	0.0311901	0.0867012	0.121146	0.41171	0.269229	0.0161363	0.0220865	0.0817785	0.0943135	0.291012	0.211226
12	No	'Angelman syndrome'	15q deletion	1	M	47	11.8267	0.838076	0.222555	0.229291	1.23528	1.3459	1.47836	1.60452	1.70111	0.00357175	0.00286592	0.0051272	0.0131368	0.0287119	0.00858903	0.010303	0.0171666	0.0325695	0.0566156	579.883	1046.57	2184.57	600.424	202.987	29.4777	0.127703	0.189489	0.406769	0.11428	0.0363036	0.00514206	0.0295514	0.0258453	0.168739	0.186471	1.1473	0.609258	0.0336874	0.0214901	0.129495	0.162229	1.06252	0.549649
11	No	'Angelman syndrome'	15q deletion	1	F	52	7.34248	0.908719	0.227739	0.234661	1.23587	1.34675	1.47863	1.60465	1.70105	0.00356904	0.00286012	0.00512256	0.01313	0.028715	0.00858319	0.0102966	0.0171475	0.0325412	0.0565425	243.648	1863.33	2996.61	742.25	271.356	48.2842	0.0653824	0.272727	0.413318	0.100525	0.0347292	0.00625936	0.0181787	0.0755959	0.159341	0.0768811	0.190794	0.357994	0.0141785	0.0744781	0.16168	0.0669999	0.104764	0.198452
10	No	'Angelman syndrome'	15q deletion	1	F	27	7.57792	0.793785	0.199237	0.205174	1.23576	1.34666	1.47855	1.60464	1.70097	0.00356736	0.00285304	0.00511814	0.0131398	0.0287617	0.00857507	0.0102871	0.0171472	0.032592	0.0566997	1027.56	3300.93	4981.84	1220.39	259.699	29.4484	0.10456	0.232227	0.429966	0.105884	0.0221592	0.00271577	0.0952343	0.272637	0.675812	0.561981	0.523401	0.297447	0.080061	0.346128	0.611819	0.459941	0.390613	0.186424
9	No	'Angelman syndrome'	15q deletion	1	M	10	17.3802	0.679998	0.157519	0.166043	1.23262	1.3438	1.47652	1.60385	1.70067	0.00360405	0.00288985	0.00515223	0.013125	0.0287155	0.00855201	0.0102423	0.0170659	0.0324492	0.0564899	1323.03	4717.71	4879.99	793.659	85.0881	8.40915	0.163669	0.310649	0.349045	0.0555653	0.00579965	0.000610451	0.0236955	0.0524231	0.186522	0.14068	0.261354	0.570037	0.016706	0.0225952	0.115497	0.0961529	0.190414	0.462097
8	No	'Angelman syndrome'	15q deletion	1	F	36	11.0876	0.729481	0.17549	0.18266	1.23189	1.34249	1.47584	1.6037	1.70063	0.00362286	0.00291209	0.00516316	0.0131099	0.0286714	0.00854191	0.0102195	0.0170276	0.0323793	0.0563562	528.871	1376.56	2244.5	399.333	41.007	4.75682	0.150628	0.243617	0.419663	0.0744575	0.00770286	0.000891182	0.0122643	0.0269169	0.0885228	0.0565925	0.0727788	0.264158	0.0117251	0.0215632	0.0714949	0.0408994	0.0677748	0.19337
7	No	'Angelman syndrome'	non-deletion	2	M	29	10.7027	0.839427	0.28161	0.288327	1.23611	1.34439	1.47658	1.60406	1.70019	0.00357301	0.00287632	0.00513348	0.013063	0.0286116	0.00859102	0.0102294	0.0170146	0.0323251	0.0562212	159.109	200.27	376.199	124.093	38.3117	11.0293	0.181269	0.193779	0.350379	0.116435	0.0346205	0.0110962	0.0477573	0.0191255	0.105014	0.144968	0.282712	0.141147	0.0366423	0.0223633	0.0818273	0.136813	0.331089	0.0985011
6	No	'Angelman syndrome'	15q deletion	1	F	13	7.69456	0.736185	0.208735	0.216857	1.23639	1.34405	1.47633	1.60414	1.70039	0.00357598	0.00289043	0.00515268	0.0130736	0.02866	0.0085842	0.0102254	0.0170257	0.0323372	0.0562775	420.479	1724.98	3730.28	772.114	98.7452	15.1436	0.0770212	0.207501	0.465447	0.0978267	0.0129415	0.00201799	0.00572107	0.142711	0.309725	0.439485	0.187516	0.308366	0.00445706	0.114171	0.209877	0.342333	0.130305	0.176361
5	No	'Angelman syndrome'	15q deletion	1	F	26	5.32604	0.768022	0.217872	0.224884	1.23718	1.344	1.47632	1.60438	1.70026	0.00356614	0.00288716	0.00514183	0.0130317	0.0286123	0.00858536	0.0102231	0.0170225	0.0323295	0.0562231	181.692	463.149	788.743	272.569	27.5809	6.06069	0.173246	0.202237	0.358432	0.130488	0.012975	0.00289954	0.0168528	0.00833892	0.162374	0.146447	0.523063	0.612479	0.0271355	0.0121185	0.17159	0.132519	0.420451	0.431358
4	No	'Angelman syndrome'	15q deletion	1	M	16	16.4869	0.79202	0.182619	0.18879	1.23428	1.34181	1.47521	1.60445	1.70083	0.00358977	0.00289921	0.0051387	0.0130191	0.0284201	0.00857439	0.0102124	0.0170454	0.0324933	0.0562797	903.794	2182.87	6910.31	1087.84	132.891	9.76819	0.100544	0.168019	0.536416	0.0889715	0.0110398	0.000831332	0.010188	0.0134211	0.500683	0.381411	0.189733	0.607963	0.0128339	0.0151303	0.472987	0.320726	0.10632	0.398579
3	No	'Angelman syndrome'	15q deletion	1	F	33	10.4928	0.757474	0.211325	0.217154	1.23426	1.3417	1.47548	1.60472	1.70078	0.00359903	0.00290456	0.0051302	0.0129873	0.0283601	0.0085652	0.0102013	0.0170351	0.0324579	0.0561897	433.59	997.58	1735.55	499.287	69.5438	8.24062	0.128457	0.218345	0.405466	0.116736	0.0165031	0.00196118	0.0158074	0.0613728	0.161565	0.292992	0.549929	0.399791	0.0136793	0.0265604	0.122549	0.283275	0.352625	0.219318
2	No	'Angelman syndrome'	non-deletion	2	F	13	122.276	0.745366	0.208947	0.218492	1.23904	1.33613	1.47358	1.6086	1.701	0.00341642	0.0028289	0.0049931	0.0125417	0.0275951	0.00860179	0.0101843	0.0171555	0.0326973	0.0561096	490.048	636.246	1265.64	356.675	26.4479	6.28988	0.193179	0.188085	0.39255	0.112701	0.00849078	0.00201171	0.0120706	0.0263407	0.193884	0.180083	0.0939027	0.0633626	0.00874439	0.0189161	0.111495	0.253237	0.0776035	0.0541119
1	No	'Angelman syndrome'	non-deletion	2	F	46	7.96826	0.971602	0.380792	0.38315	1.24186	1.33812	1.47454	1.60903	1.7007	0.00337681	0.00279715	0.00496766	0.012511	0.0275572	0.0086609	0.0102306	0.0171807	0.0327037	0.0560464	76.4861	152.485	236.804	189.386	57.6829	24.9029	0.135661	0.170516	0.260055	0.206647	0.0650631	0.0300811	0.0126209	0.0147613	0.123156	0.449191	0.504912	0.426979	0.0100996	0.0184798	0.114281	0.419124	0.540813	0.358038
77	No	'Neurotypical'	normal	2	F	59	17.1909	0.807322	0.244948	0.253924	1.45304	1.50139	1.58429	1.61756	1.61225	0.0033944	0.00279875	0.00444377	0.0111856	0.0287999	0.00955536	0.0111731	0.0173384	0.0263416	0.0421495	224.373	152.674	99.4669	80.487	27.7108	5.52346	0.341033	0.226313	0.153054	0.126236	0.0446101	0.00964534	0.0648402	0.0349634	0.109119	0.676571	0.60966	0.0802534	0.0760545	0.0294885	0.0696707	0.560731	0.427009	0.0795245
76	No	'Neurotypical'	normal	2	F	56	10.8333	0.91041	0.311067	0.316474	1.48913	1.51154	1.5876	1.61651	1.62362	0.00322958	0.00339302	0.00516215	0.0118523	0.0297723	0.00899756	0.0104301	0.0158332	0.0245374	0.041334	121.048	153.237	101.918	66.7226	32.4924	8.56529	0.217726	0.28161	0.191523	0.122257	0.0596911	0.0163833	0.0174274	0.0361677	0.0618239	0.509847	1.31976	0.277753	0.0143807	0.0246522	0.0558633	0.414879	1.14576	0.184441
75	No	'Neurotypical'	normal	2	M	67	23.0178	0.559538	0.146412	0.159193	1.42024	1.47464	1.54404	1.57233	1.58786	0.00398862	0.00412583	0.00588596	0.0129825	0.0313249	0.00805279	0.00941709	0.0138065	0.022159	0.0401271	1503.57	418.426	170.432	73.7225	31.0697	4.15375	0.568981	0.212043	0.0899608	0.0395736	0.0177708	0.00226864	0.307027	0.13157	0.0403488	0.0980923	1.52252	0.226111	0.261049	0.103621	0.0295818	0.076781	1.26044	0.152901
74	No	'Neurotypical'	normal	2	F	60	23.0333	0.847281	0.265645	0.273446	1.41984	1.48069	1.55519	1.59103	1.60449	0.00387961	0.00376909	0.00554365	0.0124905	0.0301919	0.00838809	0.00996522	0.0149334	0.0239815	0.041246	186.277	258.657	159.846	124.382	34.0381	6.88637	0.209736	0.297159	0.185988	0.143093	0.0392843	0.00825133	0.0133405	0.014393	0.0567474	0.418683	0.598848	0.452989	0.0179456	0.0144273	0.0546685	0.358003	0.502804	0.353321
73	No	'Neurotypical'	normal	2	M	69	9.36663	0.90758	0.296736	0.30597	1.42616	1.48869	1.56073	1.59362	1.60725	0.00393335	0.00416193	0.00544399	0.0123655	0.0301278	0.00870644	0.010941	0.0154716	0.0241613	0.0415011	110.733	126.229	68.483	49.1771	74.151	7.24558	0.221636	0.25854	0.145912	0.104565	0.153557	0.0170961	0.0371653	0.064966	0.0471452	0.43695	2.5008	0.765535	0.0281171	0.0422207	0.034699	0.363484	2.56067	0.776285
72	No	'Neurotypical'	normal	2	F	67	13.8269	0.844673	0.273089	0.279544	1.43062	1.49118	1.56054	1.59898	1.61264	0.0038566	0.00396336	0.00537872	0.0122675	0.0298073	0.00880899	0.0110648	0.0157205	0.0249108	0.0420847	120.719	180.121	129.024	79.7563	18.6754	5.98228	0.193465	0.295329	0.215295	0.133889	0.0317537	0.0106655	0.0158598	0.0651368	0.178839	0.598492	0.605725	0.240062	0.00940205	0.0436064	0.148808	0.461491	0.44071	0.228546
82	No	'Neurotypical'	normal	2	M	51	9.65708	0.900618	0.274185	0.28239	1.43404	1.492	1.56315	1.60128	1.61514	0.00382473	0.00395464	0.00541316	0.0122402	0.0298702	0.00887459	0.0110961	0.0158538	0.0249379	0.0421868	105.65	127.497	92.7679	67.8243	25.5417	5.54542	0.220746	0.26357	0.196508	0.142627	0.0549667	0.0123451	0.0436344	0.0346659	0.0537781	0.376105	1.04524	0.191547	0.038318	0.0181123	0.0507145	0.371445	0.884811	0.140696
71	No	'Neurotypical'	normal	2	M	70	19.3769	0.914594	0.310584	0.31555	1.4475	1.49949	1.56329	1.60624	1.62039	0.00374287	0.00374167	0.00535761	0.0121281	0.0297523	0.00910312	0.0112738	0.0160131	0.025219	0.0425653	76.6413	117.325	83.7105	59.9022	18.4001	7.32358	0.183945	0.283369	0.205313	0.14768	0.0462883	0.0195344	0.00944831	0.0463092	0.0599825	0.309722	0.544069	0.15562	0.00918847	0.0411073	0.0388494	0.248411	0.344346	0.1384
70	No	'Neurotypical'	normal	2	F	71	3.41307	0.989063	0.305653	0.313239	1.44565	1.4998	1.56504	1.60695	1.62146	0.00379418	0.00383141	0.00543346	0.0122208	0.0298637	0.00907801	0.0112789	0.016032	0.0251438	0.0425653	143.502	268.835	223.7	153.402	124.115	10.939	0.131442	0.256129	0.215333	0.148333	0.117446	0.0105655	0.0240645	0.0185949	0.0864812	0.335138	1.50072	0.312505	0.0205237	0.0169118	0.112232	0.339114	1.62835	0.349708
69	No	'Neurotypical'	normal	2	M	82	13.0355	0.866839	0.271055	0.277407	1.44751	1.50049	1.56464	1.60822	1.62335	0.00371897	0.00371799	0.00539696	0.0120774	0.0296061	0.00919293	0.0113716	0.0162013	0.0254227	0.042833	136.19	200.956	118.338	78.648	21.8487	7.5584	0.202024	0.315923	0.190814	0.127577	0.0359231	0.0137829	0.015089	0.0687423	0.0852244	0.718294	0.820364	0.240615	0.00766795	0.0450956	0.0632829	0.57701	0.62366	0.159481
68	No	'Neurotypical'	normal	2	F	81	10.5666	0.911025	0.288304	0.297177	1.45032	1.50159	1.56594	1.61096	1.62428	0.00379742	0.00381703	0.00565155	0.0124333	0.0297963	0.0090959	0.0111974	0.0161332	0.0254006	0.0427764	59.5982	63.4243	55.5761	52.2268	13.0767	3.73223	0.211601	0.226627	0.200719	0.185132	0.0480789	0.0145339	0.0110022	0.050429	0.285863	0.85213	0.407874	0.0742082	0.0111139	0.035488	0.213323	0.673722	0.255138	0.0930141
67	No	'Neurotypical'	normal	2	M	73	9.23543	0.810742	0.243605	0.253386	1.45134	1.5019	1.56537	1.61141	1.62412	0.0037513	0.00374588	0.00560714	0.0123905	0.0298259	0.00915452	0.011235	0.0161684	0.0255041	0.0428507	104.453	102.428	67.299	44.4524	11.5575	3.82645	0.282009	0.265548	0.179203	0.122675	0.0329123	0.0119214	0.0264898	0.0895329	0.176104	0.38982	0.440316	0.162933	0.0248415	0.0611207	0.119932	0.327609	0.344508	0.140759
66	No	'Neurotypical'	normal	2	M	73	1.90567	0.721973	0.245858	0.24779	1.45122	1.50204	1.56545	1.61139	1.62407	0.00374728	0.00373725	0.00560212	0.0123881	0.0298094	0.0091507	0.0112423	0.0161703	0.0255139	0.042868	324.418	465.086	370.027	222.974	94.7886	32.5141	0.215906	0.268485	0.204267	0.131894	0.0536405	0.0167018	0.0448584	0.0985438	0.215775	0.561518	1.16926	0.501918	0.0440422	0.0777505	0.202624	0.500587	0.960192	0.519397
65	No	'Neurotypical'	normal	2	M	79	18.1915	0.775704	0.222882	0.232299	1.44897	1.49733	1.56482	1.61167	1.62317	0.0036669	0.00369413	0.00562966	0.0121198	0.0295468	0.0092089	0.0112583	0.0164347	0.0257049	0.0430157	298.642	212.059	132.193	99.094	24.7045	5.16514	0.318983	0.256202	0.163892	0.121544	0.0302453	0.00667222	0.16779	0.0813224	0.0841407	0.851125	0.891329	0.22558	0.170404	0.064903	0.0491423	0.659624	0.689411	0.174043
64	No	'Neurotypical'	normal	2	M	74	10.5539	0.794775	0.2524	0.260377	1.45035	1.49618	1.56388	1.61283	1.6238	0.00362544	0.0036404	0.0055942	0.0120315	0.0294527	0.00922113	0.0112117	0.0163948	0.0257392	0.0430286	216.203	236.115	195.035	119.741	22.8506	7.54436	0.245647	0.260039	0.214659	0.133957	0.0259579	0.00901039	0.0582602	0.0337088	0.0935308	0.217321	0.362265	0.141116	0.0612572	0.0258344	0.0909715	0.14142	0.301951	0.114417
63	No	'Neurotypical'	normal	2	M	76	15.7984	0.813214	0.23847	0.246798	1.44781	1.49497	1.56361	1.61288	1.62442	0.00363016	0.00363673	0.00566932	0.0120789	0.029485	0.00916248	0.0111626	0.0164046	0.0257251	0.0430904	119.447	138.789	84.5739	53.2381	16.1349	2.85566	0.25004	0.29507	0.184464	0.117544	0.0370827	0.00683823	0.0219863	0.0510333	0.24164	0.609187	0.819933	0.144692	0.0145705	0.0221323	0.148407	0.485665	0.666357	0.133436
62	No	'Neurotypical'	normal	2	F	83	21.06	0.978208	0.343184	0.349414	1.45093	1.50119	1.56816	1.61745	1.62672	0.00371634	0.00396731	0.00561027	0.0119973	0.0293006	0.00932767	0.0117157	0.0167305	0.0261593	0.0432952	99.3605	130.708	100.403	109.685	59.7528	12.3127	0.166472	0.220473	0.173878	0.191828	0.112822	0.0241335	0.0172225	0.108582	0.194177	0.708486	2.24388	0.510204	0.0201127	0.127687	0.156644	0.618606	1.93671	0.389065
81	No	'Neurotypical'	normal	2	F	48	2.35958	0.846203	0.256647	0.265781	1.45093	1.50112	1.56808	1.61767	1.62678	0.00372239	0.00396234	0.00562265	0.0120098	0.0293009	0.00931467	0.0116937	0.0167218	0.0261634	0.0432813	139.081	127.893	112.536	89.6491	20.3844	5.13306	0.256856	0.225897	0.200384	0.163607	0.0376685	0.0100324	0.0256147	0.0302109	0.243616	0.791187	0.60376	0.536703	0.022505	0.0303957	0.194203	0.742724	0.48558	0.46471
61	No	'Neurotypical'	normal	2	F	81	3.29777	0.762346	0.24191	0.249467	1.45157	1.50119	1.56781	1.61733	1.62691	0.00370144	0.00393083	0.00559673	0.0119904	0.0292634	0.00933154	0.0116975	0.0167243	0.0261674	0.0433274	90.4716	99.617	61.4511	35.783	9.28134	3.15641	0.260831	0.295679	0.185348	0.109621	0.028379	0.0104736	0.042774	0.0418522	0.181781	0.42292	0.350948	0.322909	0.0421057	0.0352563	0.163652	0.314486	0.165171	0.235743
60	No	'Neurotypical'	normal	2	M	92	6.89283	0.919903	0.269848	0.279	1.45102	1.50195	1.56806	1.61693	1.62744	0.00368679	0.00389307	0.0055371	0.0119377	0.0292451	0.00936501	0.0117605	0.0168007	0.0262261	0.0435164	91.5911	150.92	81.8101	45.0504	24.6996	4.36881	0.201001	0.334318	0.182682	0.101055	0.056336	0.0101739	0.0217477	0.092448	0.0666092	0.526919	1.527	0.285807	0.0142131	0.0608202	0.0455299	0.40776	1.15374	0.212128
59	No	'Neurotypical'	normal	2	F	87	23.2444	0.918262	0.289689	0.299575	1.44644	1.50289	1.56856	1.61817	1.62763	0.00370951	0.00387828	0.00560808	0.0118437	0.0291218	0.00937644	0.0118569	0.0170107	0.0263697	0.0436698	123.388	152.917	95.651	89.0829	29.9597	5.88504	0.218189	0.272918	0.171401	0.159893	0.0560702	0.0117797	0.015548	0.0828772	0.106992	0.957915	1.09492	0.26052	0.0102479	0.0578232	0.0838451	0.859908	1.00954	0.186117
58	No	'Neurotypical'	normal	2	F	84	18.12	0.723801	0.206024	0.216577	1.44263	1.50234	1.56716	1.61705	1.62487	0.00371439	0.00384436	0.0055857	0.0118083	0.0290902	0.00938166	0.0119108	0.0170709	0.0264619	0.0437289	537.319	212.646	126.745	95.3199	27.5584	5.46936	0.440992	0.215066	0.130623	0.0965643	0.0284287	0.00580504	0.222671	0.132058	0.134607	0.756541	1.11878	0.104418	0.221564	0.14191	0.0989306	0.674418	0.946552	0.0930956
57	No	'Neurotypical'	normal	2	F	84	9.50377	0.882617	0.285478	0.29343	1.44442	1.50257	1.56757	1.61775	1.62506	0.00365573	0.00380945	0.00556209	0.0117791	0.0290966	0.00945465	0.0119601	0.0171568	0.0265605	0.0438184	93.9137	107.102	67.568	61.2616	25.3016	4.69746	0.223169	0.261103	0.169524	0.155057	0.0670629	0.0129143	0.0256818	0.116947	0.130976	0.856194	1.5367	0.570183	0.0148461	0.0827192	0.111982	0.702404	1.32954	0.41173
56	No	'Neurotypical'	normal	2	M	91	12.5	0.892893	0.293986	0.301065	1.44532	1.50503	1.56884	1.61742	1.62536	0.0036292	0.00372751	0.00547264	0.01172	0.0290118	0.0094971	0.0120687	0.017268	0.0265939	0.0439341	83.6902	93.1245	50.7405	29.2735	19.4388	4.88967	0.254184	0.290107	0.165723	0.0943073	0.0657042	0.0174442	0.0157039	0.0630398	0.135699	0.20828	0.999462	0.147753	0.0106194	0.0412951	0.111736	0.188452	1.00538	0.108374
55	No	'Neurotypical'	normal	2	F	94	17.8516	0.879403	0.288742	0.297381	1.44716	1.50702	1.56954	1.61902	1.62689	0.00358262	0.00360553	0.00542378	0.0117588	0.0289955	0.00953632	0.012128	0.0173305	0.0267647	0.0440711	66.1261	84.3255	57.0506	37.903	17.2775	4.32502	0.217183	0.276261	0.190576	0.126388	0.0598994	0.0154409	0.0447858	0.0862272	0.143593	0.526684	0.697498	0.164384	0.0344682	0.0659167	0.0923117	0.474448	0.72624	0.150773
54	No	'Neurotypical'	normal	2	F	95	20	0.963175	0.316282	0.325697	1.44887	1.50973	1.57072	1.62009	1.62822	0.00355794	0.00362734	0.00531137	0.0116641	0.0288757	0.00961054	0.0123034	0.0173968	0.0268765	0.0441742	57.5024	87.7964	60.5844	47.4613	30.7329	5.76355	0.169392	0.264164	0.187437	0.144349	0.10231	0.0195803	0.0119974	0.0586223	0.114133	0.353471	1.60574	0.220017	0.00902251	0.0298989	0.0750554	0.242729	1.2108	0.154427
53	No	'Neurotypical'	normal	2	M	86	3.91663	0.905534	0.322286	0.325701	1.44984	1.51027	1.57087	1.6203	1.62823	0.00354286	0.00360724	0.00529768	0.0116381	0.0288616	0.00962913	0.012307	0.0174072	0.0268864	0.0441683	56.0098	61.7987	41.0168	39.5173	11.7492	6.0002	0.226821	0.253114	0.170307	0.162206	0.0498356	0.0279722	0.0140058	0.0112173	0.0733404	1.05067	0.81904	0.286765	0.00961702	0.00998999	0.0681851	0.889102	0.515805	0.228938
52	No	'Neurotypical'	normal	2	M	84	15.5666	0.937832	0.322417	0.327419	1.45373	1.51402	1.57306	1.62032	1.62832	0.00350565	0.00355872	0.0052662	0.0115641	0.0288061	0.00974879	0.012439	0.0175006	0.0268941	0.0441995	76.7518	73.7396	56.6512	39.1207	18.0581	6.72295	0.252415	0.241026	0.184902	0.127579	0.0598048	0.0228051	0.0225353	0.021691	0.0774541	0.57631	0.741662	0.105879	0.0213444	0.0143572	0.0740035	0.482155	0.714044	0.112356
51	No	'Neurotypical'	normal	2	F	102	15.95	0.776703	0.239781	0.248632	1.45432	1.51322	1.57201	1.62036	1.62903	0.00341867	0.00344058	0.00519266	0.0115541	0.0287578	0.00977827	0.0124301	0.0175283	0.0270159	0.0443927	119.632	107.607	77.1402	48.3875	12.7761	3.06303	0.28541	0.263429	0.189058	0.116905	0.0320546	0.00793394	0.0619166	0.0447222	0.100911	0.807267	1.06269	0.129725	0.0527408	0.0300332	0.0744641	0.695081	0.778078	0.114423
50	No	'Neurotypical'	normal	2	M	103	16.0057	0.898256	0.27337	0.282734	1.45343	1.51363	1.5722	1.6208	1.62969	0.00346801	0.0035139	0.00527288	0.0116713	0.0288761	0.00972863	0.0123699	0.0174215	0.0269128	0.0443453	71.3237	99.0846	65.6461	48.949	20.2428	3.5378	0.197726	0.285372	0.192724	0.140247	0.0609073	0.0112186	0.00878915	0.070371	0.170381	0.297133	1.16925	0.110984	0.00503647	0.0420935	0.106848	0.222248	0.899239	0.132912
49	No	'Neurotypical'	normal	2	F	96	13.4	0.755356	0.246021	0.253991	1.45434	1.51357	1.57129	1.61989	1.62981	0.00342995	0.00345588	0.00523576	0.0116483	0.0288096	0.00975681	0.0123727	0.017412	0.0269165	0.0444205	107.679	180.092	96.1614	39.844	14.1269	4.04974	0.214072	0.355728	0.192667	0.0812885	0.0297746	0.00876248	0.0161577	0.0644742	0.121298	0.435297	0.61332	0.152471	0.0134459	0.0482819	0.0915747	0.297251	0.57005	0.113935
48	No	'Neurotypical'	normal	2	M	98	19.6333	0.882126	0.290496	0.299249	1.4545	1.51394	1.57176	1.6205	1.63048	0.00340139	0.00338119	0.00517413	0.0115522	0.0286844	0.00978003	0.0124163	0.017494	0.0270306	0.0445363	102.657	170.168	98.1823	72.0258	24.3258	5.62465	0.18328	0.313317	0.189149	0.140447	0.0483758	0.0119685	0.00638481	0.034165	0.135625	0.718104	1.06844	0.132651	0.0127472	0.0454129	0.124052	0.581496	0.844649	0.0898643
80	No	'Neurotypical'	normal	2	M	49	5.83893	0.881903	0.27235	0.280673	1.45476	1.51405	1.57193	1.62071	1.63039	0.00338927	0.0033588	0.00516613	0.0115332	0.0286822	0.00978003	0.012413	0.0175109	0.0270313	0.0445308	138.48	112.416	85.3031	86.5316	23.4825	7.27524	0.276791	0.223772	0.167294	0.166313	0.0473391	0.0149496	0.106	0.0561873	0.112237	0.658772	0.598932	0.136304	0.116935	0.0410111	0.0721758	0.584845	0.464503	0.123866
47	No	'Neurotypical'	normal	2	F	109	7.55527	0.986877	0.311667	0.320383	1.45488	1.5146	1.57231	1.6213	1.63064	0.00338566	0.00334143	0.0051764	0.0115412	0.0286799	0.00978425	0.0124295	0.0175359	0.0270693	0.0445433	77.6782	94.8078	72.9401	83.7049	29.4282	8.30999	0.186264	0.227327	0.179015	0.200432	0.0736754	0.0213854	0.0150965	0.0697223	0.102665	0.748941	1.09349	0.233376	0.00891951	0.0549956	0.0768665	0.66776	0.89305	0.153574
46	No	'Neurotypical'	normal	2	F	115	33.7	0.89887	0.29394	0.302735	1.45293	1.51647	1.57357	1.62038	1.63139	0.00340997	0.0034042	0.00509941	0.0115171	0.02865	0.00983551	0.0126359	0.0175727	0.0270666	0.0446547	124.349	163.742	81.5197	47.6997	44.4589	5.89766	0.219635	0.308448	0.159737	0.0921812	0.0924014	0.0122332	0.00612959	0.0436535	0.0740303	0.304035	1.86396	0.204066	0.00705259	0.0361383	0.053576	0.25287	1.64267	0.134045
79	No	'Neurotypical'	normal	2	M	59	8.17637	0.718175	0.20569	0.218035	1.45276	1.51629	1.57313	1.6203	1.63066	0.00340588	0.00338302	0.00509854	0.0115033	0.0286359	0.00981969	0.012612	0.0175436	0.0270571	0.0446218	443.942	154.209	123.024	97.5669	23.9715	6.82724	0.444197	0.172666	0.145836	0.115391	0.0283889	0.0082443	0.221471	0.11592	0.0560219	0.36702	0.655845	0.214866	0.228246	0.115677	0.0648212	0.317119	0.633201	0.232803
78	No	'Neurotypical'	normal	2	M	59	2.1709	0.792294	0.235325	0.244404	1.45279	1.51614	1.57312	1.62025	1.63067	0.00340716	0.00338461	0.00510224	0.0114989	0.0286302	0.00981616	0.0126063	0.0175414	0.0270497	0.0446143	153.784	197.499	114.144	74.9384	16.6761	4.31216	0.234263	0.305349	0.184959	0.12675	0.0287103	0.00795532	0.0122098	0.0485811	0.0856102	0.43488	0.510947	0.44178	0.0037551	0.030652	0.0818231	0.418341	0.436745	0.359801
45	No	'Duplication 15q syndrome'	Isodicentric duplication	4	M	35	15.0002	0.991896	0.282842	0.291119	1.33224	1.48397	1.67334	1.62213	1.64117	0.00883486	0.0163094	0.0218547	0.00922253	0.0267145	0.0130194	0.0254434	0.0445402	0.026134	0.0450165	227.269	218.725	131.975	95.6174	114.67	6.47588	0.244326	0.245694	0.153129	0.111712	0.124858	0.00796311	0.0467109	0.0351236	0.0300353	0.337624	1.80784	0.290875	0.0345947	0.028038	0.0278224	0.316568	1.60503	0.214851
44	No	'Duplication 15q syndrome'	Isodicentric duplication	4	M	54	32.0002	0.654678	0.241347	0.245559	1.52429	1.51977	1.5704	1.5784	1.58727	0.00159509	0.00436984	0.00849018	0.00856805	0.0260926	0.0156704	0.0179098	0.0266788	0.0263545	0.0456254	194.716	87.0507	36.4682	16.8113	5.96229	4.78561	0.488555	0.239919	0.104492	0.048877	0.0178895	0.0149313	0.164942	0.0565595	0.0111052	0.0428473	0.377855	0.588823	0.195039	0.0689542	0.0139427	0.0322149	0.401655	0.412298
43	No	'Duplication 15q syndrome'	Isodicentric duplication	4	F	23	40.0002	0.82093	0.264274	0.270261	1.51846	1.52211	1.56305	1.59208	1.60408	0.00274433	0.00420549	0.00774944	0.0108436	0.0274183	0.0115208	0.0128279	0.0192484	0.022579	0.0408724	2646.07	1212.6	605.818	291.533	127.796	58.8655	0.332422	0.260439	0.157363	0.0947685	0.0324873	0.0217593	0.0242495	0.0107149	0.0126115	0.162883	0.138783	0.0841989	0.0243584	0.00849966	0.00818069	0.122904	0.106599	0.0763985
42	No	'Duplication 15q syndrome'	Interstitial duplication	3	F	73	26.7572	0.910603	0.346481	0.34926	1.53017	1.53804	1.5715	1.59753	1.60778	0.00230955	0.00327208	0.00681435	0.0105917	0.0271934	0.0118851	0.0134018	0.0192716	0.0236027	0.0419415	58.3196	45.9481	28.3678	22.4584	12.5163	6.00257	0.297326	0.237545	0.146388	0.114384	0.0635346	0.0319128	0.00590442	0.010766	0.0330902	0.325363	0.716232	0.449841	0.00402593	0.00586008	0.0223846	0.345174	0.575733	0.331701
41	No	'Duplication 15q syndrome'	Isodicentric duplication	4	F	57	41.0002	1.02011	0.344677	0.350208	1.51356	1.5585	1.58682	1.60595	1.61573	0.0023493	0.00260316	0.00566255	0.010506	0.027071	0.0114776	0.0139014	0.0194854	0.0246056	0.0430103	129.065	134.613	95.8618	75.7835	87.4765	30.349	0.207494	0.216211	0.154069	0.120664	0.138905	0.0489401	0.0144163	0.0163516	0.0308035	0.308382	0.673291	0.299074	0.00985049	0.0116541	0.0324608	0.249492	0.486227	0.195276
40	No	'Duplication 15q syndrome'	Isodicentric duplication	4	M	19	28.0002	0.743113	0.234652	0.242614	1.49199	1.5461	1.5854	1.60759	1.61664	0.0026128	0.00282153	0.00587269	0.011129	0.0278263	0.0106452	0.0127299	0.0181079	0.0236607	0.0419136	359.608	295.573	161.519	131.225	55.1065	10.4166	0.304156	0.258088	0.146091	0.119806	0.053383	0.0104234	0.0261232	0.0250448	0.044326	0.198111	0.259696	0.118897	0.0269705	0.0253442	0.0377345	0.222951	0.216901	0.107744
39	No	'Duplication 15q syndrome'	Isodicentric duplication	4	M	55	12.0002	0.882948	0.280415	0.28921	1.49178	1.54377	1.5861	1.60969	1.61838	0.0025135	0.00271353	0.00554735	0.0109509	0.0277182	0.0106428	0.0128097	0.0184018	0.024188	0.0422536	85.6613	86.0926	73.0144	80.5858	43.2976	6.71928	0.209786	0.20545	0.175727	0.181682	0.0990354	0.0168188	0.0339372	0.0265684	0.28456	1.50551	2.13306	1.03941	0.0301224	0.0192217	0.223379	1.40133	2.1113	0.783892
38	No	'Duplication 15q syndrome'	Isodicentric duplication	4	F	105	29.9304	0.50355	0.191081	0.199164	1.49836	1.54038	1.57329	1.59769	1.60144	0.00336963	0.00355263	0.00629704	0.0121551	0.029245	0.00996801	0.0118638	0.0171797	0.0232833	0.0413712	768.127	96.2269	37.3973	21.7735	7.82621	5.72216	0.711581	0.122851	0.0559548	0.0328628	0.0115649	0.00836249	0.248037	0.193247	0.0495827	0.264498	0.308954	0.15508	0.240296	0.185797	0.0520391	0.257307	0.36314	0.232566
37	No	'Duplication 15q syndrome'	Isodicentric duplication	4	F	96	16.2138	0.534139	0.19627	0.207128	1.49674	1.54259	1.57004	1.59006	1.59297	0.00320163	0.0031851	0.0061317	0.012141	0.0293727	0.0100779	0.0121902	0.0171849	0.0233497	0.0415531	1295.11	201.986	40.1408	25.128	13.8488	8.71435	0.728625	0.137512	0.0332154	0.021347	0.0118511	0.00761377	0.166899	0.115385	0.0380986	0.295402	0.289259	0.580652	0.162859	0.149539	0.0413897	0.310986	0.31825	0.586698
36	No	'Duplication 15q syndrome'	Isodicentric duplication	4	M	137	35.0002	0.912241	0.296276	0.304832	1.49483	1.54586	1.57034	1.59128	1.60207	0.00271108	0.00259735	0.0055325	0.0118441	0.0285953	0.0104109	0.012642	0.0174601	0.0241534	0.0428818	82.3144	91.3897	91.2891	37.3523	27.268	9.23395	0.210656	0.238513	0.240086	0.10089	0.0717003	0.0259461	0.0670707	0.051173	0.216191	0.167039	0.5152	0.606975	0.0637658	0.0340696	0.188067	0.148787	0.40522	0.557452
35	No	'Duplication 15q syndrome'	Interstitial duplication	3	M	108	35.0002	1.05447	0.381387	0.380745	1.49933	1.55534	1.57419	1.59601	1.60606	0.00284189	0.0027274	0.00552747	0.0118895	0.0287197	0.0104163	0.0129298	0.0173535	0.0242288	0.0429	76.5114	79.6114	50.4141	39.3496	21.1464	28.2712	0.215465	0.232703	0.156188	0.124793	0.0681895	0.0914031	0.0168254	0.0326217	0.0132338	0.0620689	0.444595	0.58388	0.0160041	0.0261432	0.0104173	0.0732133	0.289081	0.529271
