# Supplementary material for: Neural complexity is a common denominator of human consciousness across diverse regimes of cortical dynamics
Source: Commun Biol. 2022 Dec 15;5:1374. doi: 10.1038/s42003-022-04331-7 (PMC9755290; doi:10.1038/s42003-022-04331-7)
Supplement: Supplementary file 4 — Supplementary Data 2 [file 42003_2022_4331_MOESM4_ESM.csv]

Group	Condition	slow	delta1	delta2	theta	alpha_sigma	beta
AS	Wake	0	0	1	0	0	0
AS	Wake	0	0	1	0	0	0
AS	Wake	0	0	1	0	0	0
AS	Wake	0	0	1	0	0	0
AS	Wake	0	0	1	0	0	0
AS	Wake	0	0	0	1	0	0
AS	Wake	0	0	1	0	0	0
AS	Wake	0	0	1	0	0	0
AS	Wake	0	0	0	1	0	0
AS	Wake	0	0	1	0	0	0
AS	Wake	0	0	1	0	0	0
AS	Wake	0	0	1	0	0	0
AS	Wake	0	0	1	0	0	0
AS	Wake	0	0	1	0	0	0
AS	Wake	0	0	1	0	0	0
AS	Wake	0	0	0	0	0	0
AS	Wake	0	0	0	0	0	0
AS	Wake	0	0	1	0	0	0
AS	Wake	0	0	1	0	0	0
AS	Wake	0	0	1	0	0	0
AS	Wake	0	0	1	0	0	0
AS	Wake	0	0	0	1	0	0
AS	Wake	0	0	1	0	0	0
AS	Wake	0	0	1	0	0	0
AS	Wake	0	0	0	1	0	0
AS	Wake	0	0	1	0	0	0
AS	Wake	0	0	1	0	0	0
AS	Wake	0	0	1	0	0	0
AS	Wake	0	0	1	0	0	0
AS	Wake	0	0	1	0	0	0
AS	Wake	0	0	0	0	0	0
AS	Wake	0	0	1	0	0	0
AS	Wake	0	1	0	0	0	0
AS	Wake	0	0	1	0	0	0
AS	Wake	0	0	1	0	0	0
AS	Wake	0	0	1	0	0	0
AS	Wake	0	0	1	0	0	0
AS	Wake	0	0	1	0	0	0
AS	Wake	0	0	1	0	0	0
AS	Wake	0	0	1	0	0	0
AS	Wake	0	0	0	0	0	0
AS	Wake	0	0	1	0	0	0
AS	Wake	0	0	1	0	0	0
AS	Wake	0	0	1	0	0	0
AS	Wake	0	0	1	0	0	0
AS	Wake	0	0	0	1	0	0
AS	Wake	0	0	1	0	0	0
NT	Wake	0	0	0	0	1	0
NT	Wake	0	0	0	0	1	0
NT	Wake	0	0	0	0	1	0
NT	Wake	0	0	0	1	0	0
NT	Wake	0	0	0	0	1	0
NT	Wake	0	0	0	1	0	0
NT	Wake	0	0	0	1	0	0
NT	Wake	0	0	0	1	0	0
NT	Wake	0	0	0	0	1	0
NT	Wake	0	0	0	0	1	0
NT	Wake	0	0	0	0	1	0
NT	Wake	0	0	0	1	0	0
NT	Wake	0	0	0	0	1	0
NT	Wake	0	0	0	0	1	0
NT	Wake	0	0	0	0	1	0
NT	Wake	0	0	0	0	1	0
NT	Wake	0	0	0	1	0	0
NT	Wake	0	0	0	1	0	0
NT	Wake	0	0	0	1	0	0
NT	Wake	0	0	0	1	0	0
NT	Wake	0	0	0	0	0	0
NT	Wake	0	0	0	0	1	0
NT	Wake	0	0	0	0	1	0
NT	Wake	0	0	0	1	0	0
NT	Wake	0	0	0	1	0	0
NT	Wake	0	0	0	0	0	0
NT	Wake	0	0	0	0	1	0
NT	Wake	0	0	0	0	1	0
NT	Wake	0	0	0	0	1	0
NT	Wake	0	0	0	0	0	0
NT	Wake	0	0	0	0	1	0
NT	Wake	0	0	0	0	0	0
NT	Wake	0	0	0	1	0	0
NT	Wake	0	0	0	0	0	0
NT	Wake	0	0	0	0	1	0
NT	Wake	0	0	0	0	1	0
NT	Wake	0	0	0	0	1	0
NT	Wake	0	0	0	1	0	0
NT	Wake	0	0	0	0	1	0
NT	Wake	0	0	0	1	0	0
NT	Wake	0	0	0	0	1	0
NT	Wake	0	0	0	1	0	0
Dup15q	Wake	0	0	0	1	0	0
Dup15q	Wake	0	0	0	0	0	0
Dup15q	Wake	0	0	0	0	0	1
Dup15q	Wake	0	0	0	0	0	0
Dup15q	Wake	0	0	0	1	0	0
Dup15q	Wake	0	0	0	0	0	1
Dup15q	Wake	0	0	0	0	0	1
Dup15q	Wake	0	0	0	0	0	1
Dup15q	Wake	0	0	0	0	0	1
Dup15q	Wake	0	0	1	0	0	0
Dup15q	Wake	0	0	0	0	0	1
AS	Sleep	0	0	1	0	0	0
AS	Sleep	0	0	1	0	0	0
AS	Sleep	0	0	1	0	0	0
AS	Sleep	0	0	1	0	0	0
AS	Sleep	0	0	1	0	0	0
AS	Sleep	0	0	0	1	0	0
AS	Sleep	0	0	1	0	0	0
AS	Sleep	0	0	1	0	0	0
AS	Sleep	0	0	0	1	0	0
AS	Sleep	0	0	1	0	0	0
AS	Sleep	0	0	1	0	0	0
AS	Sleep	0	0	1	0	0	0
AS	Sleep	0	0	1	0	0	0
AS	Sleep	0	0	1	0	0	0
AS	Sleep	0	0	1	0	0	0
AS	Sleep	0	0	0	0	0	0
AS	Sleep	0	0	0	0	0	0
AS	Sleep	0	0	1	0	0	0
AS	Sleep	0	0	1	0	0	0
AS	Sleep	0	0	1	0	0	0
AS	Sleep	0	0	1	0	0	0
AS	Sleep	0	0	0	1	0	0
AS	Sleep	0	0	1	0	0	0
AS	Sleep	0	0	1	0	0	0
AS	Sleep	0	0	0	0	1	0
AS	Sleep	0	0	1	0	0	0
AS	Sleep	0	0	0	1	0	0
AS	Sleep	0	0	1	0	0	0
AS	Sleep	0	0	1	0	0	0
AS	Sleep	0	0	1	0	0	0
AS	Sleep	0	0	0	0	0	0
AS	Sleep	0	0	1	0	0	0
AS	Sleep	0	0	0	1	0	0
AS	Sleep	0	0	1	0	0	0
AS	Sleep	0	0	1	0	0	0
AS	Sleep	0	0	0	1	0	0
AS	Sleep	0	0	1	0	0	0
AS	Sleep	0	0	1	0	0	0
AS	Sleep	0	0	1	0	0	0
AS	Sleep	0	0	1	0	0	0
AS	Sleep	0	0	0	0	0	0
AS	Sleep	0	0	1	0	0	0
AS	Sleep	0	0	1	0	0	0
AS	Sleep	0	0	1	0	0	0
AS	Sleep	0	0	1	0	0	0
AS	Sleep	0	0	1	0	0	0
AS	Sleep	0	0	1	0	0	0
NT	Sleep	0	0	0	1	0	0
NT	Sleep	0	0	0	0	1	0
NT	Sleep	0	0	0	0	1	0
NT	Sleep	0	0	0	1	0	0
NT	Sleep	0	0	0	0	1	0
NT	Sleep	0	0	0	1	0	0
NT	Sleep	0	0	0	1	0	0
NT	Sleep	0	0	0	1	0	0
NT	Sleep	0	0	0	0	1	0
NT	Sleep	0	0	0	1	0	0
NT	Sleep	0	0	0	1	0	0
NT	Sleep	0	0	0	1	0	0
NT	Sleep	0	0	0	1	0	0
NT	Sleep	0	0	0	1	0	0
NT	Sleep	0	0	0	1	0	0
NT	Sleep	0	0	0	1	0	0
NT	Sleep	0	0	0	0	1	0
NT	Sleep	0	0	0	1	0	0
NT	Sleep	0	0	0	1	0	0
NT	Sleep	0	0	0	0	1	0
NT	Sleep	0	0	0	0	0	0
NT	Sleep	0	0	0	1	0	0
NT	Sleep	0	0	0	0	1	0
NT	Sleep	0	0	0	0	1	0
NT	Sleep	0	0	0	0	1	0
NT	Sleep	0	0	0	0	0	0
NT	Sleep	0	0	0	0	1	0
NT	Sleep	0	0	0	0	1	0
NT	Sleep	0	0	0	1	0	0
NT	Sleep	0	0	0	0	0	0
NT	Sleep	0	0	0	1	0	0
NT	Sleep	0	0	0	0	0	0
NT	Sleep	0	0	0	1	0	0
NT	Sleep	0	0	0	0	0	0
NT	Sleep	0	0	0	0	1	0
NT	Sleep	0	1	0	0	0	0
NT	Sleep	0	0	0	1	0	0
NT	Sleep	0	0	0	1	0	0
NT	Sleep	0	0	0	1	0	0
NT	Sleep	0	0	0	0	1	0
NT	Sleep	0	0	0	1	0	0
NT	Sleep	0	0	0	1	0	0
Dup15q	Sleep	0	0	0	0	1	0
Dup15q	Sleep	1	0	0	0	0	0
Dup15q	Sleep	0	0	0	0	0	0
Dup15q	Sleep	0	0	0	1	0	0
Dup15q	Sleep	0	0	0	0	1	0
Dup15q	Sleep	0	0	0	1	0	0
Dup15q	Sleep	0	0	0	1	0	0
Dup15q	Sleep	0	0	0	0	0	1
Dup15q	Sleep	0	0	0	0	1	0
Dup15q	Sleep	0	0	0	0	1	0
Dup15q	Sleep	0	0	0	0	0	1
