# Supplementary material for: Neural complexity is a common denominator of human consciousness across diverse regimes of cortical dynamics
Source: Commun Biol. 2022 Dec 15;5:1374. doi: 10.1038/s42003-022-04331-7 (PMC9755290; doi:10.1038/s42003-022-04331-7)
Supplement: Supplementary file 5 — Supplementary Data 3 [file 42003_2022_4331_MOESM5_ESM.csv]

Vars	AS AUC	NT AUC	DS AUC	AS ACC	NT ACC	DS ACC	AS PPV	NT PPV	DS PPV	AS TPR	NT TPR	DS TPR	AS TNR	NT TNR	DS TNR
mMSE	0.715521903731747	1	0.975206611570248	0.686046511627907	1	0.909090909090909	0.637931034482759	1	1	0.86046511627907	1	0.818181818181818	0.511627906976744	1	1
LZc	0.742022714981071	0.99926953981008	1	0.720930232558139	0.986486486486486	1	0.655737704918033	1	1	0.930232558139535	0.972972972972973	1	0.511627906976744	1	1
CTW	0.744726879394267	0.99926953981008	1	0.732558139534884	0.986486486486486	1	0.661290322580645	1	1	0.953488372093023	0.972972972972973	1	0.511627906976744	1	1
PermEn8	0.957815035154137	0.992695398100804	1	0.976744186046511	0.986486486486486	1	0.955555555555556	0.973684210526316	1	1	1	1	0.953488372093023	0.972972972972973	1
PermEn16	0.954570037858302	1	1	0.976744186046511	1	1	0.955555555555556	1	1	1	1	1	0.953488372093023	1	1
PermEn32	0.955110870740941	1	0.909090909090909	0.976744186046511	1	0.954545454545455	0.955555555555556	1	0.916666666666667	1	1	1	0.953488372093023	1	0.909090909090909
PermEn64	0.984315846403461	1	1	0.976744186046511	1	1	0.955555555555556	1	1	1	1	1	0.953488372093023	1	1
PermEn128	0.362358031368307	0.029218407596786	0.0495867768595041	0.569767441860465	0.486486486486487	0.454545454545455	0.875	0	0	0.162790697674419	0	0	0.976744186046512	0.972972972972973	0.909090909090909
PC1_scEntropy	0.79448350459708	1	1	0.744186046511628	1	1	0.769230769230769	1	1	0.697674418604651	1	1	0.790697674418605	1	1
PC2_scEntropy	0.945375878853434	0.886048210372535	0.652892561983471	0.941860465116279	0.851351351351351	0.772727272727273	0.952380952380952	0.90625	0.714285714285714	0.930232558139535	0.783783783783784	0.909090909090909	0.953488372093023	0.918918918918919	0.636363636363636
PC3_scEntropy	0.95619253650622	1	1	0.976744186046511	1	1	0.955555555555556	1	1	1	1	1	0.953488372093023	1	1
PC4_scEntropy	0.869659275283937	1	0.462809917355372	0.837209302325581	1	0.590909090909091	0.871794871794872	1	0.55	0.790697674418605	1	1	0.883720930232558	1	0.181818181818182
SRwSMI8	0.884261763115197	1	0.851239669421488	0.86046511627907	1	0.863636363636364	0.96969696969697	1	0.9	0.744186046511628	1	0.818181818181818	0.976744186046512	1	0.909090909090909
SRwSMI16	0.70578691184424	0.934989043097151	1	0.825581395348837	0.945945945945946	1	0.966666666666667	0.971428571428571	1	0.674418604651163	0.918918918918919	1	0.976744186046512	0.972972972972973	1
SRwSMI32	0.622498647917793	0.160701241782323	0	0.686046511627907	0.554054054054054	0.454545454545455	0.642857142857143	1	0	0.837209302325581	0.108108108108108	0	0.534883720930233	1	0.909090909090909
SRwSMI64	0.630611141157382	0.99926953981008	0.785123966942149	0.697674418604651	0.986486486486486	0.818181818181818	0.814814814814815	1	0.818181818181818	0.511627906976744	0.972972972972973	0.818181818181818	0.883720930232558	1	0.818181818181818
SRwSMI128	0.604110329908058	0.989043097151205	0.966942148760331	0.674418604651163	0.986486486486486	0.954545454545455	0.714285714285714	1	0.916666666666667	0.581395348837209	0.972972972972973	1	0.767441860465116	1	0.909090909090909
LRwSMI8	0.968090859924283	1	0.917355371900826	0.976744186046511	1	0.909090909090909	0.955555555555556	1	0.909090909090909	1	1	0.909090909090909	0.953488372093023	1	0.909090909090909
LRwSMI16	0.949702541914548	1	0.818181818181818	0.965116279069768	1	0.909090909090909	0.934782608695652	1	0.846153846153846	1	1	1	0.930232558139535	1	0.818181818181818
LRwSMI32	0.976744186046512	1	0.752066115702479	0.988372093023256	1	0.772727272727273	0.977272727272727	1	0.8	1	1	0.727272727272727	0.976744186046512	1	0.818181818181818
LRwSMI64	0.937804218496484	1	1	0.941860465116279	1	1	0.91304347826087	1	1	0.976744186046512	1	1	0.906976744186046	1	1
LRwSMI128	0.388858842617631	0.097881665449233	0.107438016528926	0.569767441860465	0.486486486486487	0.454545454545455	0.875	0	0	0.162790697674419	0	0	0.976744186046512	0.972972972972973	0.909090909090909
PC1_fcEntropy	0.716603569497025	0.99926953981008	0.983471074380165	0.813953488372093	0.986486486486486	0.954545454545455	0.864864864864865	1	1	0.744186046511628	0.972972972972973	0.909090909090909	0.883720930232558	1	1
PC2_fcEntropy	0.832882639264467	0.963476990504017	0.661157024793388	0.883720930232558	0.918918918918919	0.727272727272727	0.971428571428571	1	0.857142857142857	0.790697674418605	0.837837837837838	0.545454545454545	0.976744186046512	1	0.909090909090909
PC3_fcEntropy	0.806381828015143	1	0.272727272727273	0.802325581395349	1	0.454545454545455	0.795454545454545	1	0	0.813953488372093	1	0	0.790697674418605	1	0.909090909090909
slow	0.5	0.486486486486487	0.409090909090909	0.5	0.486486486486487	0.454545454545455	0.5	0	0	0.0697674418604651	0	0	0.930232558139535	0.972972972972973	0.909090909090909
delta1	0.738236884802596	0.997808619430241	0.975206611570248	0.709302325581395	0.986486486486486	0.954545454545455	0.655172413793103	1	0.916666666666667	0.883720930232558	0.972972972972973	1	0.534883720930233	1	0.909090909090909
delta2	0.592212006489995	0.989773557341125	0.84297520661157	0.604651162790698	0.972972972972973	0.863636363636364	0.846153846153846	0.972972972972973	0.9	0.255813953488372	0.972972972972973	0.818181818181818	0.953488372093023	0.972972972972973	0.909090909090909
theta	0.538669551108707	0.886048210372535	0.71900826446281	0.569767441860465	0.851351351351351	0.681818181818182	0.875	0.964285714285714	0.642857142857143	0.162790697674419	0.72972972972973	0.818181818181818	0.976744186046512	0.972972972972973	0.545454545454545
alpha	0.612222823147647	0.436084733382031	0.661157024793388	0.616279069767442	0.540540540540541	0.727272727272727	0.580645161290323	0.6	0.647058823529412	0.837209302325581	0.243243243243243	1	0.395348837209302	0.837837837837838	0.454545454545455
beta	0.546782044348296	0.469685902118335	0.801652892561983	0.627906976744186	0.554054054054054	0.863636363636364	0.587301587301587	0.642857142857143	0.785714285714286	0.86046511627907	0.243243243243243	1	0.395348837209302	0.864864864864865	0.727272727272727
PC1_scSpectralA	0.62520281233099	0.711468224981738	0.471074380165289	0.627906976744186	0.702702702702703	0.590909090909091	0.593220338983051	0.702702702702703	0.555555555555556	0.813953488372093	0.702702702702703	0.909090909090909	0.441860465116279	0.702702702702703	0.272727272727273
PC2_scSpectralA	0.692806922660897	0.72826880934989	0.793388429752066	0.686046511627907	0.716216216216216	0.772727272727273	0.633333333333333	0.7	0.75	0.883720930232558	0.756756756756757	0.818181818181818	0.488372093023256	0.675675675675676	0.727272727272727
PC3_scSpectralA	0.53650621957815	0.600438276113952	0.942148760330578	0.558139534883721	0.635135135135135	0.954545454545455	0.553191489361702	0.631578947368421	0.916666666666667	0.604651162790698	0.648648648648649	1	0.511627906976744	0.621621621621622	0.909090909090909
slowR	0.534342888047593	0.825420014609204	0.768595041322314	0.581395348837209	0.77027027027027	0.727272727272727	0.612903225806452	0.763157894736842	1	0.441860465116279	0.783783783783784	0.454545454545455	0.720930232558139	0.756756756756757	1
delta1R	0.828015143320714	0.991234477720964	0.818181818181818	0.767441860465116	0.986486486486486	0.909090909090909	0.810810810810811	0.973684210526316	0.846153846153846	0.697674418604651	1	1	0.837209302325581	0.972972972972973	0.818181818181818
delta2R	0.571660356949703	0.0876552227903579	0.537190082644628	0.616279069767442	0.513513513513513	0.590909090909091	0.647058823529412	0.506849315068493	0.555555555555556	0.511627906976744	1	0.909090909090909	0.720930232558139	0.027027027027027	0.272727272727273
thetaR	0.7355327203894	0.886778670562454	0.661157024793388	0.686046511627907	0.824324324324324	0.681818181818182	0.7	0.8	0.833333333333333	0.651162790697674	0.864864864864865	0.454545454545455	0.720930232558139	0.783783783783784	0.909090909090909
alphaR	0.546241211465657	0.976625273922571	0.644628099173554	0.593023255813954	0.932432432432432	0.727272727272727	0.558823529411765	0.880952380952381	0.647058823529412	0.883720930232558	1	1	0.302325581395349	0.864864864864865	0.454545454545455
betaR	0.678204434829638	0.992695398100803	0.983471074380165	0.674418604651163	0.959459459459459	0.954545454545455	0.653061224489796	0.972222222222222	0.916666666666667	0.744186046511628	0.945945945945946	1	0.604651162790698	0.972972972972973	0.909090909090909
PC1_scSpectralR	0.806922660897782	0.981008035062089	0.84297520661157	0.767441860465116	0.959459459459459	0.818181818181818	0.74468085106383	0.925	0.818181818181818	0.813953488372093	1	0.818181818181818	0.720930232558139	0.918918918918919	0.818181818181818
PC2_scSpectralR	0.601946998377501	0.807888970051132	0.702479338842975	0.616279069767442	0.77027027027027	0.772727272727273	0.692307692307692	0.738095238095238	0.75	0.418604651162791	0.837837837837838	0.818181818181818	0.813953488372093	0.702702702702703	0.727272727272727
PC3_scSpectralR	0.716062736614386	0.810080350620891	0.553719008264463	0.686046511627907	0.810810810810811	0.681818181818182	0.69047619047619	0.755555555555556	0.7	0.674418604651163	0.918918918918919	0.636363636363636	0.697674418604651	0.702702702702703	0.727272727272727
SRdwPLIslow	0.502433747971877	0.751643535427319	0.727272727272727	0.546511627906977	0.72972972972973	0.727272727272727	1	0.814814814814815	0.727272727272727	0.0930232558139535	0.594594594594595	0.727272727272727	1	0.864864864864865	0.727272727272727
SRdwPLIdelta1	0.562466197944835	0.859021183345508	0.685950413223141	0.593023255813954	0.824324324324324	0.772727272727273	0.583333333333333	0.852941176470588	0.75	0.651162790697674	0.783783783783784	0.818181818181818	0.534883720930233	0.864864864864865	0.727272727272727
SRdwPLIdelta2	0.475392103839913	0.221329437545654	0.710743801652893	0.558139534883721	0.486486486486487	0.727272727272727	0.534246575342466	0	0.692307692307692	0.906976744186046	0	0.818181818181818	0.209302325581395	0.972972972972973	0.636363636363636
SRdwPLItheta	0.678745267712277	0.131482834185537	0.371900826446281	0.674418604651163	0.486486486486487	0.590909090909091	0.666666666666667	0	0.75	0.697674418604651	0	0.272727272727273	0.651162790697674	0.972972972972973	0.909090909090909
SRdwPLIalpha	0.593293672255273	0.867786705624544	0.834710743801653	0.604651162790698	0.810810810810811	0.772727272727273	0.6	0.828571428571429	0.75	0.627906976744186	0.783783783783784	0.818181818181818	0.581395348837209	0.837837837837838	0.727272727272727
SRdwPLIbeta	0.559221200648999	0.284149013878744	0.338842975206612	0.604651162790698	0.486486486486487	0.454545454545455	0.591836734693878	0	0	0.674418604651163	0	0	0.534883720930233	0.972972972972973	0.909090909090909
LRdwPLIslow	0.546241211465657	0.29218407596786	0.31404958677686	0.616279069767442	0.486486486486487	0.545454545454545	0.6	0	0.523809523809524	0.697674418604651	0	1	0.534883720930233	0.972972972972973	0.0909090909090909
LRdwPLIdelta1	0.546782044348296	0.768444119795471	0.644628099173554	0.581395348837209	0.743243243243243	0.727272727272727	0.888888888888889	0.8	0.692307692307692	0.186046511627907	0.648648648648649	0.818181818181818	0.976744186046512	0.837837837837838	0.636363636363636
LRdwPLIdelta2	0.484045429962142	0.284149013878744	0.710743801652893	0.558139534883721	0.486486486486487	0.727272727272727	0.727272727272727	0	0.727272727272727	0.186046511627907	0	0.727272727272727	0.930232558139535	0.972972972972973	0.727272727272727
LRdwPLItheta	0.683071930773391	0.156318480642805	0.380165289256198	0.674418604651163	0.486486486486487	0.590909090909091	0.674418604651163	0	0.75	0.674418604651163	0	0.272727272727273	0.674418604651163	0.972972972972973	0.909090909090909
LRdwPLIalpha	0.561384532179557	0.793279766252739	0.818181818181818	0.581395348837209	0.743243243243243	0.818181818181818	0.566037735849057	0.821428571428571	0.818181818181818	0.697674418604651	0.621621621621622	0.818181818181818	0.465116279069767	0.864864864864865	0.818181818181818
LRdwPLIbeta	0.481341265548945	0.232286340394449	0.297520661157025	0.558139534883721	0.513513513513513	0.454545454545455	0.538461538461538	1	0	0.813953488372093	0.027027027027027	0	0.302325581395349	1	0.909090909090909
PC1_fcSpectral	0.53704705246079	0.570489408327246	0.471074380165289	0.569767441860465	0.594594594594595	0.590909090909091	0.59375	0.705882352941177	0.571428571428571	0.441860465116279	0.324324324324324	0.727272727272727	0.697674418604651	0.864864864864865	0.454545454545455
PC2_fcSpectral	0.595997836668469	0.633308984660336	0.652892561983471	0.627906976744186	0.635135135135135	0.636363636363636	0.641025641025641	0.619047619047619	0.6	0.581395348837209	0.702702702702703	0.818181818181818	0.674418604651163	0.567567567567568	0.454545454545455
PC3_fcSpectral	0.541914548404543	0.029218407596786	0.214876033057851	0.593023255813954	0.486486486486487	0.454545454545455	0.555555555555556	0	0	0.930232558139535	0	0	0.255813953488372	0.972972972972973	0.909090909090909
PC4_fcSpectral	0.718226068144943	0.223520818115413	0.421487603305785	0.720930232558139	0.513513513513513	0.545454545454545	0.686274509803922	0.506849315068493	0.529411764705882	0.813953488372093	1	0.818181818181818	0.627906976744186	0.027027027027027	0.272727272727273
PC5_fcSpectral	0.532720389399675	0.726077428780132	0.917355371900826	0.569767441860465	0.702702702702703	0.863636363636364	0.544117647058823	0.653061224489796	1	0.86046511627907	0.864864864864865	0.727272727272727	0.27906976744186	0.540540540540541	1
