# Supplementary material for: Neural complexity is a common denominator of human consciousness across diverse regimes of cortical dynamics
Source: Commun Biol. 2022 Dec 15;5:1374. doi: 10.1038/s42003-022-04331-7 (PMC9755290; doi:10.1038/s42003-022-04331-7)
Supplement: Supplementary file 6 — Supplementary Data 4 [file 42003_2022_4331_MOESM6_ESM.csv]

Method	Group	ROC_FPR_fcEntropy	ROC_TPR_fcEntropy	ROC_FPR_fcSpectral	ROC_TPR_fcSpectral	ROC_FPR_scEntropy	ROC_TPR_scEntropy	ROC_FPR_scSpectralA	ROC_TPR_scSpectralA	ROC_FPR_scSpectralR	ROC_TPR_scSpectralR
PCA	AS	0	0	0	0	0	0	0	0	0	0
PCA	AS	0	0.0232558139534884	0	0.0232558139534884	0	0.0232558139534884	0.0232558139534884	0	0	0.0232558139534884
PCA	AS	0	0.0465116279069767	0.0232558139534884	0.0232558139534884	0.0232558139534884	0.0232558139534884	0.0232558139534884	0.0232558139534884	0	0.0465116279069767
PCA	AS	0	0.0697674418604651	0.0232558139534884	0.0465116279069767	0.0232558139534884	0.0465116279069767	0.0232558139534884	0.0465116279069767	0	0.0697674418604651
PCA	AS	0	0.0930232558139535	0.0232558139534884	0.0697674418604651	0.0232558139534884	0.0697674418604651	0.0232558139534884	0.0697674418604651	0	0.0930232558139535
PCA	AS	0	0.116279069767442	0.0232558139534884	0.0930232558139535	0.0232558139534884	0.0930232558139535	0.0232558139534884	0.0930232558139535	0	0.116279069767442
PCA	AS	0	0.13953488372093	0.0465116279069767	0.0930232558139535	0.0232558139534884	0.116279069767442	0.0232558139534884	0.116279069767442	0	0.13953488372093
PCA	AS	0	0.162790697674419	0.0465116279069767	0.116279069767442	0.0232558139534884	0.13953488372093	0.0232558139534884	0.13953488372093	0	0.162790697674419
PCA	AS	0	0.186046511627907	0.0465116279069767	0.13953488372093	0.0232558139534884	0.162790697674419	0.0232558139534884	0.162790697674419	0	0.186046511627907
PCA	AS	0	0.209302325581395	0.0465116279069767	0.162790697674419	0.0232558139534884	0.186046511627907	0.0465116279069767	0.162790697674419	0	0.209302325581395
PCA	AS	0	0.232558139534884	0.0465116279069767	0.186046511627907	0.0232558139534884	0.209302325581395	0.0465116279069767	0.186046511627907	0	0.232558139534884
PCA	AS	0	0.255813953488372	0.0465116279069767	0.209302325581395	0.0232558139534884	0.232558139534884	0.0465116279069767	0.209302325581395	0.0232558139534884	0.232558139534884
PCA	AS	0	0.27906976744186	0.0697674418604651	0.209302325581395	0.0232558139534884	0.255813953488372	0.0465116279069767	0.232558139534884	0.0232558139534884	0.255813953488372
PCA	AS	0	0.302325581395349	0.0697674418604651	0.232558139534884	0.0232558139534884	0.27906976744186	0.0465116279069767	0.255813953488372	0.0232558139534884	0.27906976744186
PCA	AS	0	0.325581395348837	0.0930232558139535	0.232558139534884	0.0232558139534884	0.302325581395349	0.0465116279069767	0.27906976744186	0.0232558139534884	0.302325581395349
PCA	AS	0	0.348837209302326	0.0930232558139535	0.255813953488372	0.0232558139534884	0.325581395348837	0.0465116279069767	0.302325581395349	0.0232558139534884	0.325581395348837
PCA	AS	0	0.372093023255814	0.0930232558139535	0.27906976744186	0.0465116279069767	0.325581395348837	0.0465116279069767	0.325581395348837	0.0465116279069767	0.325581395348837
PCA	AS	0	0.395348837209302	0.116279069767442	0.27906976744186	0.0465116279069767	0.348837209302326	0.0465116279069767	0.348837209302326	0.0697674418604651	0.325581395348837
PCA	AS	0	0.418604651162791	0.116279069767442	0.302325581395349	0.0465116279069767	0.372093023255814	0.0465116279069767	0.372093023255814	0.0697674418604651	0.348837209302326
PCA	AS	0	0.441860465116279	0.13953488372093	0.302325581395349	0.0465116279069767	0.395348837209302	0.0465116279069767	0.395348837209302	0.0697674418604651	0.372093023255814
PCA	AS	0	0.465116279069767	0.162790697674419	0.302325581395349	0.0465116279069767	0.418604651162791	0.0465116279069767	0.418604651162791	0.0697674418604651	0.395348837209302
PCA	AS	0	0.488372093023256	0.162790697674419	0.325581395348837	0.0465116279069767	0.441860465116279	0.0465116279069767	0.441860465116279	0.0697674418604651	0.418604651162791
PCA	AS	0	0.511627906976744	0.162790697674419	0.348837209302326	0.0465116279069767	0.465116279069767	0.0697674418604651	0.441860465116279	0.0930232558139535	0.418604651162791
PCA	AS	0	0.534883720930233	0.162790697674419	0.372093023255814	0.0465116279069767	0.488372093023256	0.0697674418604651	0.465116279069767	0.0930232558139535	0.441860465116279
PCA	AS	0	0.558139534883721	0.186046511627907	0.372093023255814	0.0465116279069767	0.511627906976744	0.0930232558139535	0.465116279069767	0.116279069767442	0.441860465116279
PCA	AS	0	0.581395348837209	0.186046511627907	0.395348837209302	0.0465116279069767	0.534883720930233	0.0930232558139535	0.488372093023256	0.116279069767442	0.465116279069767
PCA	AS	0.0232558139534884	0.581395348837209	0.186046511627907	0.418604651162791	0.0465116279069767	0.558139534883721	0.116279069767442	0.488372093023256	0.13953488372093	0.465116279069767
PCA	AS	0.0232558139534884	0.604651162790698	0.209302325581395	0.418604651162791	0.0465116279069767	0.581395348837209	0.13953488372093	0.488372093023256	0.13953488372093	0.488372093023256
PCA	AS	0.0232558139534884	0.627906976744186	0.232558139534884	0.418604651162791	0.0465116279069767	0.604651162790698	0.13953488372093	0.511627906976744	0.13953488372093	0.511627906976744
PCA	AS	0.0232558139534884	0.651162790697674	0.255813953488372	0.418604651162791	0.0465116279069767	0.627906976744186	0.162790697674419	0.511627906976744	0.13953488372093	0.534883720930233
PCA	AS	0.0232558139534884	0.674418604651163	0.255813953488372	0.441860465116279	0.0465116279069767	0.651162790697674	0.162790697674419	0.534883720930233	0.13953488372093	0.558139534883721
PCA	AS	0.0232558139534884	0.697674418604651	0.255813953488372	0.465116279069767	0.0465116279069767	0.674418604651163	0.162790697674419	0.558139534883721	0.13953488372093	0.581395348837209
PCA	AS	0.0465116279069767	0.697674418604651	0.255813953488372	0.488372093023256	0.0465116279069767	0.697674418604651	0.162790697674419	0.581395348837209	0.162790697674419	0.581395348837209
PCA	AS	0.0465116279069767	0.720930232558139	0.255813953488372	0.511627906976744	0.0465116279069767	0.720930232558139	0.186046511627907	0.581395348837209	0.162790697674419	0.604651162790698
PCA	AS	0.0465116279069767	0.744186046511628	0.255813953488372	0.534883720930233	0.0465116279069767	0.744186046511628	0.186046511627907	0.604651162790698	0.186046511627907	0.604651162790698
PCA	AS	0.0465116279069767	0.767441860465116	0.255813953488372	0.558139534883721	0.0465116279069767	0.767441860465116	0.186046511627907	0.627906976744186	0.186046511627907	0.627906976744186
PCA	AS	0.0465116279069767	0.790697674418605	0.27906976744186	0.558139534883721	0.0465116279069767	0.790697674418605	0.186046511627907	0.651162790697674	0.209302325581395	0.627906976744186
PCA	AS	0.0465116279069767	0.813953488372093	0.27906976744186	0.581395348837209	0.0465116279069767	0.813953488372093	0.209302325581395	0.651162790697674	0.209302325581395	0.651162790697674
PCA	AS	0.0465116279069767	0.837209302325581	0.27906976744186	0.604651162790698	0.0465116279069767	0.837209302325581	0.232558139534884	0.651162790697674	0.209302325581395	0.674418604651163
PCA	AS	0.0465116279069767	0.86046511627907	0.27906976744186	0.627906976744186	0.0465116279069767	0.86046511627907	0.232558139534884	0.674418604651163	0.209302325581395	0.697674418604651
PCA	AS	0.0697674418604651	0.86046511627907	0.27906976744186	0.651162790697674	0.0465116279069767	0.883720930232558	0.255813953488372	0.674418604651163	0.209302325581395	0.720930232558139
PCA	AS	0.0930232558139535	0.86046511627907	0.27906976744186	0.674418604651163	0.0465116279069767	0.906976744186046	0.27906976744186	0.674418604651163	0.232558139534884	0.720930232558139
PCA	AS	0.0930232558139535	0.883720930232558	0.302325581395349	0.674418604651163	0.0465116279069767	0.930232558139535	0.27906976744186	0.697674418604651	0.232558139534884	0.744186046511628
PCA	AS	0.0930232558139535	0.906976744186046	0.302325581395349	0.697674418604651	0.0465116279069767	0.953488372093023	0.27906976744186	0.720930232558139	0.255813953488372	0.744186046511628
PCA	AS	0.0930232558139535	0.930232558139535	0.302325581395349	0.720930232558139	0.0465116279069767	0.976744186046512	0.27906976744186	0.744186046511628	0.255813953488372	0.767441860465116
PCA	AS	0.116279069767442	0.930232558139535	0.302325581395349	0.744186046511628	0.0465116279069767	1	0.302325581395349	0.744186046511628	0.255813953488372	0.790697674418605
PCA	AS	0.116279069767442	0.953488372093023	0.302325581395349	0.767441860465116	0.0697674418604651	1	0.325581395348837	0.744186046511628	0.255813953488372	0.813953488372093
PCA	AS	0.13953488372093	0.953488372093023	0.302325581395349	0.790697674418605	0.0930232558139535	1	0.325581395348837	0.767441860465116	0.27906976744186	0.813953488372093
PCA	AS	0.162790697674419	0.953488372093023	0.325581395348837	0.790697674418605	0.116279069767442	1	0.325581395348837	0.790697674418605	0.27906976744186	0.837209302325581
PCA	AS	0.186046511627907	0.953488372093023	0.348837209302326	0.790697674418605	0.13953488372093	1	0.325581395348837	0.813953488372093	0.302325581395349	0.837209302325581
PCA	AS	0.209302325581395	0.953488372093023	0.348837209302326	0.813953488372093	0.162790697674419	1	0.348837209302326	0.813953488372093	0.325581395348837	0.837209302325581
PCA	AS	0.232558139534884	0.953488372093023	0.372093023255814	0.813953488372093	0.186046511627907	1	0.372093023255814	0.813953488372093	0.325581395348837	0.86046511627907
PCA	AS	0.255813953488372	0.953488372093023	0.395348837209302	0.813953488372093	0.209302325581395	1	0.372093023255814	0.837209302325581	0.348837209302326	0.86046511627907
PCA	AS	0.27906976744186	0.953488372093023	0.418604651162791	0.813953488372093	0.232558139534884	1	0.395348837209302	0.837209302325581	0.372093023255814	0.86046511627907
PCA	AS	0.302325581395349	0.953488372093023	0.418604651162791	0.837209302325581	0.255813953488372	1	0.418604651162791	0.837209302325581	0.395348837209302	0.86046511627907
PCA	AS	0.325581395348837	0.953488372093023	0.441860465116279	0.837209302325581	0.27906976744186	1	0.418604651162791	0.86046511627907	0.395348837209302	0.883720930232558
PCA	AS	0.348837209302326	0.953488372093023	0.441860465116279	0.86046511627907	0.302325581395349	1	0.441860465116279	0.86046511627907	0.418604651162791	0.883720930232558
PCA	AS	0.372093023255814	0.953488372093023	0.441860465116279	0.883720930232558	0.325581395348837	1	0.441860465116279	0.883720930232558	0.441860465116279	0.883720930232558
PCA	AS	0.395348837209302	0.953488372093023	0.465116279069767	0.883720930232558	0.348837209302326	1	0.441860465116279	0.906976744186046	0.441860465116279	0.906976744186046
PCA	AS	0.418604651162791	0.953488372093023	0.488372093023256	0.883720930232558	0.372093023255814	1	0.465116279069767	0.906976744186046	0.441860465116279	0.930232558139535
PCA	AS	0.441860465116279	0.953488372093023	0.511627906976744	0.883720930232558	0.395348837209302	1	0.488372093023256	0.906976744186046	0.441860465116279	0.953488372093023
PCA	AS	0.465116279069767	0.953488372093023	0.534883720930233	0.883720930232558	0.418604651162791	1	0.488372093023256	0.930232558139535	0.465116279069767	0.953488372093023
PCA	AS	0.488372093023256	0.953488372093023	0.534883720930233	0.906976744186046	0.441860465116279	1	0.511627906976744	0.930232558139535	0.488372093023256	0.953488372093023
PCA	AS	0.511627906976744	0.953488372093023	0.558139534883721	0.906976744186046	0.465116279069767	1	0.534883720930233	0.930232558139535	0.511627906976744	0.953488372093023
PCA	AS	0.534883720930233	0.953488372093023	0.581395348837209	0.906976744186046	0.488372093023256	1	0.558139534883721	0.930232558139535	0.534883720930233	0.953488372093023
PCA	AS	0.558139534883721	0.953488372093023	0.604651162790698	0.906976744186046	0.511627906976744	1	0.581395348837209	0.930232558139535	0.558139534883721	0.953488372093023
PCA	AS	0.581395348837209	0.953488372093023	0.604651162790698	0.930232558139535	0.534883720930233	1	0.604651162790698	0.930232558139535	0.581395348837209	0.953488372093023
PCA	AS	0.604651162790698	0.953488372093023	0.627906976744186	0.930232558139535	0.558139534883721	1	0.627906976744186	0.930232558139535	0.604651162790698	0.953488372093023
PCA	AS	0.627906976744186	0.953488372093023	0.627906976744186	0.953488372093023	0.581395348837209	1	0.627906976744186	0.953488372093023	0.604651162790698	0.976744186046512
PCA	AS	0.651162790697674	0.953488372093023	0.651162790697674	0.953488372093023	0.604651162790698	1	0.651162790697674	0.953488372093023	0.627906976744186	0.976744186046512
PCA	AS	0.674418604651163	0.953488372093023	0.674418604651163	0.953488372093023	0.627906976744186	1	0.674418604651163	0.953488372093023	0.651162790697674	0.976744186046512
PCA	AS	0.697674418604651	0.953488372093023	0.697674418604651	0.953488372093023	0.651162790697674	1	0.697674418604651	0.953488372093023	0.674418604651163	0.976744186046512
PCA	AS	0.720930232558139	0.953488372093023	0.720930232558139	0.953488372093023	0.674418604651163	1	0.720930232558139	0.953488372093023	0.697674418604651	0.976744186046512
PCA	AS	0.744186046511628	0.953488372093023	0.720930232558139	0.976744186046512	0.697674418604651	1	0.720930232558139	0.976744186046512	0.720930232558139	0.976744186046512
PCA	AS	0.767441860465116	0.953488372093023	0.744186046511628	0.976744186046512	0.720930232558139	1	0.744186046511628	0.976744186046512	0.744186046511628	0.976744186046512
PCA	AS	0.790697674418605	0.953488372093023	0.767441860465116	0.976744186046512	0.744186046511628	1	0.767441860465116	0.976744186046512	0.767441860465116	0.976744186046512
PCA	AS	0.813953488372093	0.953488372093023	0.767441860465116	1	0.767441860465116	1	0.790697674418605	0.976744186046512	0.790697674418605	0.976744186046512
PCA	AS	0.813953488372093	0.976744186046512	0.790697674418605	1	0.790697674418605	1	0.813953488372093	0.976744186046512	0.813953488372093	0.976744186046512
PCA	AS	0.837209302325581	0.976744186046512	0.813953488372093	1	0.813953488372093	1	0.837209302325581	0.976744186046512	0.837209302325581	0.976744186046512
PCA	AS	0.86046511627907	0.976744186046512	0.837209302325581	1	0.837209302325581	1	0.86046511627907	0.976744186046512	0.837209302325581	1
PCA	AS	0.883720930232558	0.976744186046512	0.86046511627907	1	0.86046511627907	1	0.86046511627907	1	0.86046511627907	1
PCA	AS	0.906976744186046	0.976744186046512	0.883720930232558	1	0.883720930232558	1	0.883720930232558	1	0.883720930232558	1
PCA	AS	0.930232558139535	0.976744186046512	0.906976744186046	1	0.906976744186046	1	0.906976744186046	1	0.906976744186046	1
PCA	AS	0.953488372093023	0.976744186046512	0.930232558139535	1	0.930232558139535	1	0.930232558139535	1	0.930232558139535	1
PCA	AS	0.976744186046512	0.976744186046512	0.953488372093023	1	0.953488372093023	1	0.953488372093023	1	0.953488372093023	1
PCA	AS	1	0.976744186046512	0.976744186046512	1	0.976744186046512	1	0.976744186046512	1	0.976744186046512	1
PCA	AS	1	1	1	1	1	1	1	1	1	1
PCA	NT	0	0	0	0	0	0	0	0	0	0
PCA	NT	0	0.027027027027027	0.027027027027027	0	0	0.027027027027027	0	0.027027027027027	0	0.027027027027027
PCA	NT	0	0.0540540540540541	0.0540540540540541	0	0	0.0540540540540541	0	0.0540540540540541	0	0.0540540540540541
PCA	NT	0	0.0810810810810811	0.0810810810810811	0	0	0.0810810810810811	0	0.0810810810810811	0	0.0810810810810811
PCA	NT	0	0.108108108108108	0.108108108108108	0	0	0.108108108108108	0	0.108108108108108	0	0.108108108108108
PCA	NT	0	0.135135135135135	0.135135135135135	0	0	0.135135135135135	0	0.135135135135135	0	0.135135135135135
PCA	NT	0	0.162162162162162	0.162162162162162	0	0	0.162162162162162	0	0.162162162162162	0	0.162162162162162
PCA	NT	0	0.189189189189189	0.189189189189189	0	0	0.189189189189189	0	0.189189189189189	0	0.189189189189189
PCA	NT	0	0.216216216216216	0.216216216216216	0	0	0.216216216216216	0	0.216216216216216	0	0.216216216216216
PCA	NT	0	0.243243243243243	0.216216216216216	0.027027027027027	0	0.243243243243243	0	0.243243243243243	0	0.243243243243243
PCA	NT	0	0.27027027027027	0.243243243243243	0.027027027027027	0	0.27027027027027	0	0.27027027027027	0	0.27027027027027
PCA	NT	0	0.297297297297297	0.27027027027027	0.027027027027027	0	0.297297297297297	0	0.297297297297297	0	0.297297297297297
PCA	NT	0	0.324324324324324	0.297297297297297	0.027027027027027	0	0.324324324324324	0	0.324324324324324	0	0.324324324324324
PCA	NT	0	0.351351351351351	0.324324324324324	0.027027027027027	0	0.351351351351351	0	0.351351351351351	0	0.351351351351351
PCA	NT	0	0.378378378378378	0.351351351351351	0.027027027027027	0	0.378378378378378	0	0.378378378378378	0	0.378378378378378
PCA	NT	0	0.405405405405405	0.351351351351351	0.0540540540540541	0	0.405405405405405	0	0.405405405405405	0	0.405405405405405
PCA	NT	0	0.432432432432432	0.378378378378378	0.0540540540540541	0	0.432432432432432	0.027027027027027	0.405405405405405	0	0.432432432432432
PCA	NT	0	0.459459459459459	0.405405405405405	0.0540540540540541	0	0.459459459459459	0.027027027027027	0.432432432432432	0	0.459459459459459
PCA	NT	0	0.486486486486487	0.432432432432432	0.0540540540540541	0	0.486486486486487	0.027027027027027	0.459459459459459	0	0.486486486486487
PCA	NT	0	0.513513513513513	0.459459459459459	0.0540540540540541	0	0.513513513513513	0.027027027027027	0.486486486486487	0	0.513513513513513
PCA	NT	0	0.540540540540541	0.486486486486487	0.0540540540540541	0	0.540540540540541	0.027027027027027	0.513513513513513	0	0.540540540540541
PCA	NT	0	0.567567567567568	0.486486486486487	0.0810810810810811	0	0.567567567567568	0.027027027027027	0.540540540540541	0	0.567567567567568
PCA	NT	0	0.594594594594595	0.513513513513513	0.0810810810810811	0	0.594594594594595	0.0540540540540541	0.540540540540541	0.027027027027027	0.567567567567568
PCA	NT	0	0.621621621621622	0.513513513513513	0.108108108108108	0	0.621621621621622	0.0540540540540541	0.567567567567568	0.027027027027027	0.594594594594595
PCA	NT	0	0.648648648648649	0.513513513513513	0.135135135135135	0	0.648648648648649	0.0540540540540541	0.594594594594595	0.027027027027027	0.621621621621622
PCA	NT	0	0.675675675675676	0.540540540540541	0.135135135135135	0	0.675675675675676	0.0540540540540541	0.621621621621622	0.027027027027027	0.648648648648649
PCA	NT	0	0.702702702702703	0.567567567567568	0.135135135135135	0	0.702702702702703	0.0540540540540541	0.648648648648649	0.027027027027027	0.675675675675676
PCA	NT	0	0.72972972972973	0.594594594594595	0.135135135135135	0	0.72972972972973	0.0540540540540541	0.675675675675676	0.027027027027027	0.702702702702703
PCA	NT	0	0.756756756756757	0.621621621621622	0.135135135135135	0	0.756756756756757	0.0540540540540541	0.702702702702703	0.027027027027027	0.72972972972973
PCA	NT	0	0.783783783783784	0.621621621621622	0.162162162162162	0	0.783783783783784	0.0540540540540541	0.72972972972973	0.027027027027027	0.756756756756757
PCA	NT	0	0.810810810810811	0.621621621621622	0.189189189189189	0	0.810810810810811	0.0540540540540541	0.756756756756757	0.027027027027027	0.783783783783784
PCA	NT	0	0.837837837837838	0.621621621621622	0.216216216216216	0	0.837837837837838	0.0540540540540541	0.783783783783784	0.027027027027027	0.810810810810811
PCA	NT	0	0.864864864864865	0.621621621621622	0.243243243243243	0	0.864864864864865	0.0810810810810811	0.783783783783784	0.027027027027027	0.837837837837838
PCA	NT	0	0.891891891891892	0.648648648648649	0.243243243243243	0	0.891891891891892	0.0810810810810811	0.810810810810811	0.027027027027027	0.864864864864865
PCA	NT	0	0.918918918918919	0.648648648648649	0.27027027027027	0	0.918918918918919	0.0810810810810811	0.837837837837838	0.027027027027027	0.891891891891892
PCA	NT	0	0.945945945945946	0.675675675675676	0.27027027027027	0	0.945945945945946	0.108108108108108	0.837837837837838	0.027027027027027	0.918918918918919
PCA	NT	0	0.972972972972973	0.675675675675676	0.297297297297297	0	0.972972972972973	0.135135135135135	0.837837837837838	0.027027027027027	0.945945945945946
PCA	NT	0	1	0.702702702702703	0.297297297297297	0	1	0.135135135135135	0.864864864864865	0.027027027027027	0.972972972972973
PCA	NT	0.027027027027027	1	0.72972972972973	0.297297297297297	0.027027027027027	1	0.135135135135135	0.891891891891892	0.027027027027027	1
PCA	NT	0.0540540540540541	1	0.72972972972973	0.324324324324324	0.0540540540540541	1	0.135135135135135	0.918918918918919	0.0540540540540541	1
PCA	NT	0.0810810810810811	1	0.72972972972973	0.351351351351351	0.0810810810810811	1	0.162162162162162	0.918918918918919	0.0810810810810811	1
PCA	NT	0.108108108108108	1	0.72972972972973	0.378378378378378	0.108108108108108	1	0.189189189189189	0.918918918918919	0.108108108108108	1
PCA	NT	0.135135135135135	1	0.72972972972973	0.405405405405405	0.135135135135135	1	0.216216216216216	0.918918918918919	0.135135135135135	1
PCA	NT	0.162162162162162	1	0.756756756756757	0.405405405405405	0.162162162162162	1	0.243243243243243	0.918918918918919	0.162162162162162	1
PCA	NT	0.189189189189189	1	0.756756756756757	0.432432432432432	0.189189189189189	1	0.27027027027027	0.918918918918919	0.189189189189189	1
PCA	NT	0.216216216216216	1	0.756756756756757	0.459459459459459	0.216216216216216	1	0.27027027027027	0.945945945945946	0.216216216216216	1
PCA	NT	0.243243243243243	1	0.756756756756757	0.486486486486487	0.243243243243243	1	0.27027027027027	0.972972972972973	0.243243243243243	1
PCA	NT	0.27027027027027	1	0.783783783783784	0.486486486486487	0.27027027027027	1	0.297297297297297	0.972972972972973	0.27027027027027	1
PCA	NT	0.297297297297297	1	0.783783783783784	0.513513513513513	0.297297297297297	1	0.324324324324324	0.972972972972973	0.297297297297297	1
PCA	NT	0.324324324324324	1	0.783783783783784	0.540540540540541	0.324324324324324	1	0.351351351351351	0.972972972972973	0.324324324324324	1
PCA	NT	0.351351351351351	1	0.783783783783784	0.567567567567568	0.351351351351351	1	0.378378378378378	0.972972972972973	0.351351351351351	1
PCA	NT	0.378378378378378	1	0.810810810810811	0.567567567567568	0.378378378378378	1	0.405405405405405	0.972972972972973	0.378378378378378	1
PCA	NT	0.405405405405405	1	0.810810810810811	0.594594594594595	0.405405405405405	1	0.432432432432432	0.972972972972973	0.405405405405405	1
PCA	NT	0.432432432432432	1	0.810810810810811	0.621621621621622	0.432432432432432	1	0.459459459459459	0.972972972972973	0.432432432432432	1
PCA	NT	0.459459459459459	1	0.810810810810811	0.648648648648649	0.459459459459459	1	0.486486486486487	0.972972972972973	0.459459459459459	1
PCA	NT	0.486486486486487	1	0.837837837837838	0.648648648648649	0.486486486486487	1	0.513513513513513	0.972972972972973	0.486486486486487	1
PCA	NT	0.513513513513513	1	0.837837837837838	0.675675675675676	0.513513513513513	1	0.540540540540541	0.972972972972973	0.513513513513513	1
PCA	NT	0.540540540540541	1	0.864864864864865	0.675675675675676	0.540540540540541	1	0.567567567567568	0.972972972972973	0.540540540540541	1
PCA	NT	0.567567567567568	1	0.864864864864865	0.702702702702703	0.567567567567568	1	0.594594594594595	0.972972972972973	0.567567567567568	1
PCA	NT	0.594594594594595	1	0.891891891891892	0.702702702702703	0.594594594594595	1	0.621621621621622	0.972972972972973	0.594594594594595	1
PCA	NT	0.621621621621622	1	0.918918918918919	0.702702702702703	0.621621621621622	1	0.648648648648649	0.972972972972973	0.621621621621622	1
PCA	NT	0.648648648648649	1	0.918918918918919	0.72972972972973	0.648648648648649	1	0.675675675675676	0.972972972972973	0.648648648648649	1
PCA	NT	0.675675675675676	1	0.945945945945946	0.72972972972973	0.675675675675676	1	0.702702702702703	0.972972972972973	0.675675675675676	1
PCA	NT	0.702702702702703	1	0.945945945945946	0.756756756756757	0.702702702702703	1	0.72972972972973	0.972972972972973	0.702702702702703	1
PCA	NT	0.72972972972973	1	0.945945945945946	0.783783783783784	0.72972972972973	1	0.756756756756757	0.972972972972973	0.72972972972973	1
PCA	NT	0.756756756756757	1	0.945945945945946	0.810810810810811	0.756756756756757	1	0.783783783783784	0.972972972972973	0.756756756756757	1
PCA	NT	0.783783783783784	1	0.972972972972973	0.810810810810811	0.783783783783784	1	0.810810810810811	0.972972972972973	0.783783783783784	1
PCA	NT	0.810810810810811	1	0.972972972972973	0.837837837837838	0.810810810810811	1	0.837837837837838	0.972972972972973	0.810810810810811	1
PCA	NT	0.837837837837838	1	0.972972972972973	0.864864864864865	0.837837837837838	1	0.864864864864865	0.972972972972973	0.837837837837838	1
PCA	NT	0.864864864864865	1	0.972972972972973	0.891891891891892	0.864864864864865	1	0.891891891891892	0.972972972972973	0.864864864864865	1
PCA	NT	0.891891891891892	1	0.972972972972973	0.918918918918919	0.891891891891892	1	0.918918918918919	0.972972972972973	0.891891891891892	1
PCA	NT	0.918918918918919	1	0.972972972972973	0.945945945945946	0.918918918918919	1	0.918918918918919	1	0.918918918918919	1
PCA	NT	0.945945945945946	1	0.972972972972973	0.972972972972973	0.945945945945946	1	0.945945945945946	1	0.945945945945946	1
PCA	NT	0.972972972972973	1	0.972972972972973	1	0.972972972972973	1	0.972972972972973	1	0.972972972972973	1
PCA	NT	1	1	1	1	1	1	1	1	1	1
PCA	Dup15q	0	0	0	0	0	0	0	0	0	0
PCA	Dup15q	0.0909090909090909	0	0.0909090909090909	0	0	0.0909090909090909	0	0.0909090909090909	0.0909090909090909	0
PCA	Dup15q	0.181818181818182	0	0.0909090909090909	0.0909090909090909	0	0.181818181818182	0	0.181818181818182	0.0909090909090909	0.0909090909090909
PCA	Dup15q	0.181818181818182	0.0909090909090909	0.0909090909090909	0.181818181818182	0	0.272727272727273	0	0.272727272727273	0.181818181818182	0.0909090909090909
PCA	Dup15q	0.181818181818182	0.181818181818182	0.181818181818182	0.181818181818182	0	0.363636363636364	0	0.363636363636364	0.181818181818182	0.181818181818182
PCA	Dup15q	0.181818181818182	0.272727272727273	0.181818181818182	0.272727272727273	0	0.454545454545455	0	0.454545454545455	0.181818181818182	0.272727272727273
PCA	Dup15q	0.181818181818182	0.363636363636364	0.272727272727273	0.272727272727273	0	0.545454545454545	0.0909090909090909	0.454545454545455	0.181818181818182	0.363636363636364
PCA	Dup15q	0.181818181818182	0.454545454545455	0.363636363636364	0.272727272727273	0	0.636363636363636	0.0909090909090909	0.545454545454545	0.181818181818182	0.454545454545455
PCA	Dup15q	0.181818181818182	0.545454545454545	0.454545454545455	0.272727272727273	0	0.727272727272727	0.0909090909090909	0.636363636363636	0.181818181818182	0.545454545454545
PCA	Dup15q	0.181818181818182	0.636363636363636	0.454545454545455	0.363636363636364	0	0.818181818181818	0.0909090909090909	0.727272727272727	0.181818181818182	0.636363636363636
PCA	Dup15q	0.272727272727273	0.636363636363636	0.545454545454545	0.363636363636364	0	0.909090909090909	0.0909090909090909	0.818181818181818	0.181818181818182	0.727272727272727
PCA	Dup15q	0.272727272727273	0.727272727272727	0.636363636363636	0.363636363636364	0	1	0.181818181818182	0.818181818181818	0.272727272727273	0.727272727272727
PCA	Dup15q	0.272727272727273	0.818181818181818	0.636363636363636	0.454545454545455	0.0909090909090909	1	0.181818181818182	0.909090909090909	0.272727272727273	0.818181818181818
PCA	Dup15q	0.363636363636364	0.818181818181818	0.727272727272727	0.454545454545455	0.181818181818182	1	0.181818181818182	1	0.272727272727273	0.909090909090909
PCA	Dup15q	0.454545454545455	0.818181818181818	0.727272727272727	0.545454545454545	0.272727272727273	1	0.272727272727273	1	0.272727272727273	1
PCA	Dup15q	0.454545454545455	0.909090909090909	0.727272727272727	0.636363636363636	0.363636363636364	1	0.363636363636364	1	0.363636363636364	1
PCA	Dup15q	0.545454545454545	0.909090909090909	0.727272727272727	0.727272727272727	0.454545454545455	1	0.454545454545455	1	0.454545454545455	1
PCA	Dup15q	0.636363636363636	0.909090909090909	0.818181818181818	0.727272727272727	0.545454545454545	1	0.545454545454545	1	0.545454545454545	1
PCA	Dup15q	0.727272727272727	0.909090909090909	0.818181818181818	0.818181818181818	0.636363636363636	1	0.636363636363636	1	0.636363636363636	1
PCA	Dup15q	0.818181818181818	0.909090909090909	0.818181818181818	0.909090909090909	0.727272727272727	1	0.727272727272727	1	0.727272727272727	1
PCA	Dup15q	0.818181818181818	1	0.818181818181818	1	0.818181818181818	1	0.818181818181818	1	0.818181818181818	1
PCA	Dup15q	0.909090909090909	1	0.909090909090909	1	0.909090909090909	1	0.909090909090909	1	0.909090909090909	1
PCA	Dup15q	1	1	1	1	1	1	1	1	1	1
LMM	AS	0	0	0	0	0	0	0	0	0	0
LMM	AS	0	0.0232558139534884	0	0.0232558139534884	0	0.0232558139534884	0	0.0232558139534884	0	0.0232558139534884
LMM	AS	0	0.0465116279069767	0.0232558139534884	0.0232558139534884	0	0.0465116279069767	0	0.0465116279069767	0	0.0465116279069767
LMM	AS	0	0.0697674418604651	0.0232558139534884	0.0465116279069767	0	0.0697674418604651	0	0.0697674418604651	0	0.0697674418604651
LMM	AS	0	0.0930232558139535	0.0232558139534884	0.0697674418604651	0	0.0930232558139535	0	0.0930232558139535	0	0.0930232558139535
LMM	AS	0	0.116279069767442	0.0232558139534884	0.0930232558139535	0	0.116279069767442	0	0.116279069767442	0	0.116279069767442
LMM	AS	0	0.13953488372093	0.0232558139534884	0.116279069767442	0	0.13953488372093	0	0.13953488372093	0.0232558139534884	0.116279069767442
LMM	AS	0	0.162790697674419	0.0465116279069767	0.116279069767442	0	0.162790697674419	0	0.162790697674419	0.0232558139534884	0.13953488372093
LMM	AS	0	0.186046511627907	0.0697674418604651	0.116279069767442	0	0.186046511627907	0.0232558139534884	0.162790697674419	0.0232558139534884	0.162790697674419
LMM	AS	0	0.209302325581395	0.0697674418604651	0.13953488372093	0	0.209302325581395	0.0232558139534884	0.186046511627907	0.0232558139534884	0.186046511627907
LMM	AS	0	0.232558139534884	0.0697674418604651	0.162790697674419	0	0.232558139534884	0.0465116279069767	0.186046511627907	0.0232558139534884	0.209302325581395
LMM	AS	0	0.255813953488372	0.0930232558139535	0.162790697674419	0	0.255813953488372	0.0465116279069767	0.209302325581395	0.0232558139534884	0.232558139534884
LMM	AS	0	0.27906976744186	0.0930232558139535	0.186046511627907	0	0.27906976744186	0.0465116279069767	0.232558139534884	0.0465116279069767	0.232558139534884
LMM	AS	0	0.302325581395349	0.0930232558139535	0.209302325581395	0	0.302325581395349	0.0465116279069767	0.255813953488372	0.0465116279069767	0.255813953488372
LMM	AS	0	0.325581395348837	0.0930232558139535	0.232558139534884	0	0.325581395348837	0.0465116279069767	0.27906976744186	0.0465116279069767	0.27906976744186
LMM	AS	0	0.348837209302326	0.0930232558139535	0.255813953488372	0	0.348837209302326	0.0697674418604651	0.27906976744186	0.0465116279069767	0.302325581395349
LMM	AS	0	0.372093023255814	0.0930232558139535	0.27906976744186	0	0.372093023255814	0.0697674418604651	0.302325581395349	0.0465116279069767	0.325581395348837
LMM	AS	0	0.395348837209302	0.116279069767442	0.27906976744186	0	0.395348837209302	0.0697674418604651	0.325581395348837	0.0465116279069767	0.348837209302326
LMM	AS	0	0.418604651162791	0.13953488372093	0.27906976744186	0	0.418604651162791	0.0930232558139535	0.325581395348837	0.0465116279069767	0.372093023255814
LMM	AS	0	0.441860465116279	0.13953488372093	0.302325581395349	0	0.441860465116279	0.0930232558139535	0.348837209302326	0.0465116279069767	0.395348837209302
LMM	AS	0	0.465116279069767	0.13953488372093	0.325581395348837	0	0.465116279069767	0.0930232558139535	0.372093023255814	0.0465116279069767	0.418604651162791
LMM	AS	0	0.488372093023256	0.162790697674419	0.325581395348837	0	0.488372093023256	0.0930232558139535	0.395348837209302	0.0465116279069767	0.441860465116279
LMM	AS	0	0.511627906976744	0.162790697674419	0.348837209302326	0	0.511627906976744	0.0930232558139535	0.418604651162791	0.0465116279069767	0.465116279069767
LMM	AS	0	0.534883720930233	0.186046511627907	0.348837209302326	0	0.534883720930233	0.116279069767442	0.418604651162791	0.0465116279069767	0.488372093023256
LMM	AS	0	0.558139534883721	0.209302325581395	0.348837209302326	0	0.558139534883721	0.13953488372093	0.418604651162791	0.0465116279069767	0.511627906976744
LMM	AS	0	0.581395348837209	0.209302325581395	0.372093023255814	0	0.581395348837209	0.162790697674419	0.418604651162791	0.0465116279069767	0.534883720930233
LMM	AS	0	0.604651162790698	0.209302325581395	0.395348837209302	0	0.604651162790698	0.186046511627907	0.418604651162791	0.0697674418604651	0.534883720930233
LMM	AS	0	0.627906976744186	0.209302325581395	0.418604651162791	0	0.627906976744186	0.186046511627907	0.441860465116279	0.0930232558139535	0.534883720930233
LMM	AS	0	0.651162790697674	0.209302325581395	0.441860465116279	0	0.651162790697674	0.209302325581395	0.441860465116279	0.116279069767442	0.534883720930233
LMM	AS	0	0.674418604651163	0.209302325581395	0.465116279069767	0	0.674418604651163	0.209302325581395	0.465116279069767	0.116279069767442	0.558139534883721
LMM	AS	0	0.697674418604651	0.209302325581395	0.488372093023256	0	0.697674418604651	0.232558139534884	0.465116279069767	0.116279069767442	0.581395348837209
LMM	AS	0	0.720930232558139	0.209302325581395	0.511627906976744	0	0.720930232558139	0.232558139534884	0.488372093023256	0.13953488372093	0.581395348837209
LMM	AS	0	0.744186046511628	0.232558139534884	0.511627906976744	0	0.744186046511628	0.232558139534884	0.511627906976744	0.162790697674419	0.581395348837209
LMM	AS	0	0.767441860465116	0.232558139534884	0.534883720930233	0	0.767441860465116	0.232558139534884	0.534883720930233	0.162790697674419	0.604651162790698
LMM	AS	0	0.790697674418605	0.255813953488372	0.534883720930233	0	0.790697674418605	0.255813953488372	0.534883720930233	0.162790697674419	0.627906976744186
LMM	AS	0	0.813953488372093	0.27906976744186	0.534883720930233	0	0.813953488372093	0.255813953488372	0.558139534883721	0.186046511627907	0.627906976744186
LMM	AS	0	0.837209302325581	0.27906976744186	0.558139534883721	0	0.837209302325581	0.255813953488372	0.581395348837209	0.209302325581395	0.627906976744186
LMM	AS	0	0.86046511627907	0.302325581395349	0.558139534883721	0	0.86046511627907	0.27906976744186	0.581395348837209	0.209302325581395	0.651162790697674
LMM	AS	0	0.883720930232558	0.302325581395349	0.581395348837209	0	0.883720930232558	0.302325581395349	0.581395348837209	0.232558139534884	0.651162790697674
LMM	AS	0	0.906976744186046	0.325581395348837	0.581395348837209	0	0.906976744186046	0.302325581395349	0.604651162790698	0.232558139534884	0.674418604651163
LMM	AS	0	0.930232558139535	0.325581395348837	0.604651162790698	0	0.930232558139535	0.325581395348837	0.604651162790698	0.232558139534884	0.697674418604651
LMM	AS	0	0.953488372093023	0.325581395348837	0.627906976744186	0	0.953488372093023	0.325581395348837	0.627906976744186	0.232558139534884	0.720930232558139
LMM	AS	0	0.976744186046512	0.325581395348837	0.651162790697674	0	0.976744186046512	0.348837209302326	0.627906976744186	0.232558139534884	0.744186046511628
LMM	AS	0	1	0.325581395348837	0.674418604651163	0	1	0.348837209302326	0.651162790697674	0.255813953488372	0.744186046511628
LMM	AS	0.0232558139534884	1	0.348837209302326	0.674418604651163	0.0232558139534884	1	0.348837209302326	0.674418604651163	0.27906976744186	0.744186046511628
LMM	AS	0.0465116279069767	1	0.372093023255814	0.674418604651163	0.0465116279069767	1	0.348837209302326	0.697674418604651	0.27906976744186	0.767441860465116
LMM	AS	0.0697674418604651	1	0.395348837209302	0.674418604651163	0.0697674418604651	1	0.348837209302326	0.720930232558139	0.302325581395349	0.767441860465116
LMM	AS	0.0930232558139535	1	0.418604651162791	0.674418604651163	0.0930232558139535	1	0.372093023255814	0.720930232558139	0.302325581395349	0.790697674418605
LMM	AS	0.116279069767442	1	0.418604651162791	0.697674418604651	0.116279069767442	1	0.395348837209302	0.720930232558139	0.302325581395349	0.813953488372093
LMM	AS	0.13953488372093	1	0.441860465116279	0.697674418604651	0.13953488372093	1	0.418604651162791	0.720930232558139	0.302325581395349	0.837209302325581
LMM	AS	0.162790697674419	1	0.441860465116279	0.720930232558139	0.162790697674419	1	0.441860465116279	0.720930232558139	0.302325581395349	0.86046511627907
LMM	AS	0.186046511627907	1	0.441860465116279	0.744186046511628	0.186046511627907	1	0.465116279069767	0.720930232558139	0.325581395348837	0.86046511627907
LMM	AS	0.209302325581395	1	0.441860465116279	0.767441860465116	0.209302325581395	1	0.465116279069767	0.744186046511628	0.325581395348837	0.883720930232558
LMM	AS	0.232558139534884	1	0.465116279069767	0.767441860465116	0.232558139534884	1	0.465116279069767	0.767441860465116	0.348837209302326	0.883720930232558
LMM	AS	0.255813953488372	1	0.488372093023256	0.767441860465116	0.255813953488372	1	0.465116279069767	0.790697674418605	0.372093023255814	0.883720930232558
LMM	AS	0.27906976744186	1	0.511627906976744	0.767441860465116	0.27906976744186	1	0.465116279069767	0.813953488372093	0.372093023255814	0.906976744186046
LMM	AS	0.302325581395349	1	0.534883720930233	0.767441860465116	0.302325581395349	1	0.465116279069767	0.837209302325581	0.395348837209302	0.906976744186046
LMM	AS	0.325581395348837	1	0.558139534883721	0.767441860465116	0.325581395348837	1	0.465116279069767	0.86046511627907	0.418604651162791	0.906976744186046
LMM	AS	0.348837209302326	1	0.581395348837209	0.767441860465116	0.348837209302326	1	0.465116279069767	0.883720930232558	0.441860465116279	0.906976744186046
LMM	AS	0.372093023255814	1	0.581395348837209	0.790697674418605	0.372093023255814	1	0.488372093023256	0.883720930232558	0.465116279069767	0.906976744186046
LMM	AS	0.395348837209302	1	0.604651162790698	0.790697674418605	0.395348837209302	1	0.511627906976744	0.883720930232558	0.465116279069767	0.930232558139535
LMM	AS	0.418604651162791	1	0.604651162790698	0.813953488372093	0.418604651162791	1	0.534883720930233	0.883720930232558	0.488372093023256	0.930232558139535
LMM	AS	0.441860465116279	1	0.604651162790698	0.837209302325581	0.441860465116279	1	0.558139534883721	0.883720930232558	0.488372093023256	0.953488372093023
LMM	AS	0.465116279069767	1	0.627906976744186	0.837209302325581	0.465116279069767	1	0.558139534883721	0.906976744186046	0.511627906976744	0.953488372093023
LMM	AS	0.488372093023256	1	0.651162790697674	0.837209302325581	0.488372093023256	1	0.581395348837209	0.906976744186046	0.534883720930233	0.953488372093023
LMM	AS	0.511627906976744	1	0.651162790697674	0.86046511627907	0.511627906976744	1	0.604651162790698	0.906976744186046	0.558139534883721	0.953488372093023
LMM	AS	0.534883720930233	1	0.651162790697674	0.883720930232558	0.534883720930233	1	0.604651162790698	0.930232558139535	0.581395348837209	0.953488372093023
LMM	AS	0.558139534883721	1	0.674418604651163	0.883720930232558	0.558139534883721	1	0.627906976744186	0.930232558139535	0.604651162790698	0.953488372093023
LMM	AS	0.581395348837209	1	0.697674418604651	0.883720930232558	0.581395348837209	1	0.651162790697674	0.930232558139535	0.627906976744186	0.953488372093023
LMM	AS	0.604651162790698	1	0.720930232558139	0.883720930232558	0.604651162790698	1	0.674418604651163	0.930232558139535	0.651162790697674	0.953488372093023
LMM	AS	0.627906976744186	1	0.744186046511628	0.883720930232558	0.627906976744186	1	0.697674418604651	0.930232558139535	0.674418604651163	0.953488372093023
LMM	AS	0.651162790697674	1	0.767441860465116	0.883720930232558	0.651162790697674	1	0.720930232558139	0.930232558139535	0.697674418604651	0.953488372093023
LMM	AS	0.674418604651163	1	0.767441860465116	0.906976744186046	0.674418604651163	1	0.744186046511628	0.930232558139535	0.720930232558139	0.953488372093023
LMM	AS	0.697674418604651	1	0.790697674418605	0.906976744186046	0.697674418604651	1	0.767441860465116	0.930232558139535	0.720930232558139	0.976744186046512
LMM	AS	0.720930232558139	1	0.790697674418605	0.930232558139535	0.720930232558139	1	0.790697674418605	0.930232558139535	0.744186046511628	0.976744186046512
LMM	AS	0.744186046511628	1	0.813953488372093	0.930232558139535	0.744186046511628	1	0.813953488372093	0.930232558139535	0.767441860465116	0.976744186046512
LMM	AS	0.767441860465116	1	0.837209302325581	0.930232558139535	0.767441860465116	1	0.813953488372093	0.953488372093023	0.790697674418605	0.976744186046512
LMM	AS	0.790697674418605	1	0.837209302325581	0.953488372093023	0.790697674418605	1	0.813953488372093	0.976744186046512	0.790697674418605	1
LMM	AS	0.813953488372093	1	0.837209302325581	0.976744186046512	0.813953488372093	1	0.837209302325581	0.976744186046512	0.813953488372093	1
LMM	AS	0.837209302325581	1	0.837209302325581	1	0.837209302325581	1	0.86046511627907	0.976744186046512	0.837209302325581	1
LMM	AS	0.86046511627907	1	0.86046511627907	1	0.86046511627907	1	0.86046511627907	1	0.86046511627907	1
LMM	AS	0.883720930232558	1	0.883720930232558	1	0.883720930232558	1	0.883720930232558	1	0.883720930232558	1
LMM	AS	0.906976744186046	1	0.906976744186046	1	0.906976744186046	1	0.906976744186046	1	0.906976744186046	1
LMM	AS	0.930232558139535	1	0.930232558139535	1	0.930232558139535	1	0.930232558139535	1	0.930232558139535	1
LMM	AS	0.953488372093023	1	0.953488372093023	1	0.953488372093023	1	0.953488372093023	1	0.953488372093023	1
LMM	AS	0.976744186046512	1	0.976744186046512	1	0.976744186046512	1	0.976744186046512	1	0.976744186046512	1
LMM	AS	1	1	1	1	1	1	1	1	1	1
LMM	NT	0	0	0	0	0	0	0	0	0	0
LMM	NT	0	0.027027027027027	0.027027027027027	0	0	0.027027027027027	0	0.027027027027027	0	0.027027027027027
LMM	NT	0	0.0540540540540541	0.0540540540540541	0	0	0.0540540540540541	0	0.0540540540540541	0	0.0540540540540541
LMM	NT	0	0.0810810810810811	0.0810810810810811	0	0	0.0810810810810811	0	0.0810810810810811	0	0.0810810810810811
LMM	NT	0	0.108108108108108	0.108108108108108	0	0	0.108108108108108	0	0.108108108108108	0	0.108108108108108
LMM	NT	0	0.135135135135135	0.135135135135135	0	0	0.135135135135135	0	0.135135135135135	0	0.135135135135135
LMM	NT	0	0.162162162162162	0.135135135135135	0.027027027027027	0	0.162162162162162	0	0.162162162162162	0	0.162162162162162
LMM	NT	0	0.189189189189189	0.162162162162162	0.027027027027027	0	0.189189189189189	0	0.189189189189189	0	0.189189189189189
LMM	NT	0	0.216216216216216	0.189189189189189	0.027027027027027	0	0.216216216216216	0	0.216216216216216	0	0.216216216216216
LMM	NT	0	0.243243243243243	0.216216216216216	0.027027027027027	0	0.243243243243243	0	0.243243243243243	0	0.243243243243243
LMM	NT	0	0.27027027027027	0.243243243243243	0.027027027027027	0	0.27027027027027	0	0.27027027027027	0	0.27027027027027
LMM	NT	0	0.297297297297297	0.27027027027027	0.027027027027027	0	0.297297297297297	0	0.297297297297297	0	0.297297297297297
LMM	NT	0	0.324324324324324	0.297297297297297	0.027027027027027	0	0.324324324324324	0	0.324324324324324	0	0.324324324324324
LMM	NT	0	0.351351351351351	0.324324324324324	0.027027027027027	0	0.351351351351351	0	0.351351351351351	0	0.351351351351351
LMM	NT	0	0.378378378378378	0.351351351351351	0.027027027027027	0	0.378378378378378	0	0.378378378378378	0	0.378378378378378
LMM	NT	0	0.405405405405405	0.378378378378378	0.027027027027027	0	0.405405405405405	0	0.405405405405405	0	0.405405405405405
LMM	NT	0	0.432432432432432	0.405405405405405	0.027027027027027	0	0.432432432432432	0	0.432432432432432	0	0.432432432432432
LMM	NT	0	0.459459459459459	0.432432432432432	0.027027027027027	0	0.459459459459459	0	0.459459459459459	0	0.459459459459459
LMM	NT	0	0.486486486486487	0.459459459459459	0.027027027027027	0	0.486486486486487	0	0.486486486486487	0	0.486486486486487
LMM	NT	0	0.513513513513513	0.486486486486487	0.027027027027027	0	0.513513513513513	0	0.513513513513513	0	0.513513513513513
LMM	NT	0	0.540540540540541	0.513513513513513	0.027027027027027	0	0.540540540540541	0	0.540540540540541	0	0.540540540540541
LMM	NT	0	0.567567567567568	0.513513513513513	0.0540540540540541	0	0.567567567567568	0	0.567567567567568	0	0.567567567567568
LMM	NT	0	0.594594594594595	0.540540540540541	0.0540540540540541	0	0.594594594594595	0	0.594594594594595	0	0.594594594594595
LMM	NT	0	0.621621621621622	0.567567567567568	0.0540540540540541	0	0.621621621621622	0	0.621621621621622	0	0.621621621621622
LMM	NT	0	0.648648648648649	0.594594594594595	0.0540540540540541	0	0.648648648648649	0	0.648648648648649	0	0.648648648648649
LMM	NT	0	0.675675675675676	0.594594594594595	0.0810810810810811	0	0.675675675675676	0	0.675675675675676	0	0.675675675675676
LMM	NT	0	0.702702702702703	0.621621621621622	0.0810810810810811	0	0.702702702702703	0	0.702702702702703	0	0.702702702702703
LMM	NT	0	0.72972972972973	0.621621621621622	0.108108108108108	0	0.72972972972973	0	0.72972972972973	0	0.72972972972973
LMM	NT	0	0.756756756756757	0.648648648648649	0.108108108108108	0	0.756756756756757	0	0.756756756756757	0	0.756756756756757
LMM	NT	0	0.783783783783784	0.675675675675676	0.108108108108108	0	0.783783783783784	0	0.783783783783784	0	0.783783783783784
LMM	NT	0	0.810810810810811	0.702702702702703	0.108108108108108	0	0.810810810810811	0	0.810810810810811	0	0.810810810810811
LMM	NT	0	0.837837837837838	0.702702702702703	0.135135135135135	0	0.837837837837838	0	0.837837837837838	0	0.837837837837838
LMM	NT	0	0.864864864864865	0.702702702702703	0.162162162162162	0	0.864864864864865	0	0.864864864864865	0	0.864864864864865
LMM	NT	0	0.891891891891892	0.72972972972973	0.162162162162162	0	0.891891891891892	0	0.891891891891892	0	0.891891891891892
LMM	NT	0	0.918918918918919	0.756756756756757	0.162162162162162	0	0.918918918918919	0	0.918918918918919	0.027027027027027	0.891891891891892
LMM	NT	0	0.945945945945946	0.783783783783784	0.162162162162162	0	0.945945945945946	0	0.945945945945946	0.027027027027027	0.918918918918919
LMM	NT	0	0.972972972972973	0.783783783783784	0.189189189189189	0	0.972972972972973	0	0.972972972972973	0.027027027027027	0.945945945945946
LMM	NT	0	1	0.783783783783784	0.216216216216216	0	1	0.027027027027027	0.972972972972973	0.027027027027027	0.972972972972973
LMM	NT	0.027027027027027	1	0.783783783783784	0.243243243243243	0.027027027027027	1	0.0540540540540541	0.972972972972973	0.027027027027027	1
LMM	NT	0.0540540540540541	1	0.783783783783784	0.27027027027027	0.0540540540540541	1	0.0810810810810811	0.972972972972973	0.0540540540540541	1
LMM	NT	0.0810810810810811	1	0.783783783783784	0.297297297297297	0.0810810810810811	1	0.0810810810810811	1	0.0810810810810811	1
LMM	NT	0.108108108108108	1	0.783783783783784	0.324324324324324	0.108108108108108	1	0.108108108108108	1	0.108108108108108	1
LMM	NT	0.135135135135135	1	0.810810810810811	0.324324324324324	0.135135135135135	1	0.135135135135135	1	0.135135135135135	1
LMM	NT	0.162162162162162	1	0.810810810810811	0.351351351351351	0.162162162162162	1	0.162162162162162	1	0.162162162162162	1
LMM	NT	0.189189189189189	1	0.810810810810811	0.378378378378378	0.189189189189189	1	0.189189189189189	1	0.189189189189189	1
LMM	NT	0.216216216216216	1	0.810810810810811	0.405405405405405	0.216216216216216	1	0.216216216216216	1	0.216216216216216	1
LMM	NT	0.243243243243243	1	0.837837837837838	0.405405405405405	0.243243243243243	1	0.243243243243243	1	0.243243243243243	1
LMM	NT	0.27027027027027	1	0.837837837837838	0.432432432432432	0.27027027027027	1	0.27027027027027	1	0.27027027027027	1
LMM	NT	0.297297297297297	1	0.864864864864865	0.432432432432432	0.297297297297297	1	0.297297297297297	1	0.297297297297297	1
LMM	NT	0.324324324324324	1	0.864864864864865	0.459459459459459	0.324324324324324	1	0.324324324324324	1	0.324324324324324	1
LMM	NT	0.351351351351351	1	0.891891891891892	0.459459459459459	0.351351351351351	1	0.351351351351351	1	0.351351351351351	1
LMM	NT	0.378378378378378	1	0.891891891891892	0.486486486486487	0.378378378378378	1	0.378378378378378	1	0.378378378378378	1
LMM	NT	0.405405405405405	1	0.918918918918919	0.486486486486487	0.405405405405405	1	0.405405405405405	1	0.405405405405405	1
LMM	NT	0.432432432432432	1	0.918918918918919	0.513513513513513	0.432432432432432	1	0.432432432432432	1	0.432432432432432	1
LMM	NT	0.459459459459459	1	0.918918918918919	0.540540540540541	0.459459459459459	1	0.459459459459459	1	0.459459459459459	1
LMM	NT	0.486486486486487	1	0.918918918918919	0.567567567567568	0.486486486486487	1	0.486486486486487	1	0.486486486486487	1
LMM	NT	0.513513513513513	1	0.918918918918919	0.594594594594595	0.513513513513513	1	0.513513513513513	1	0.513513513513513	1
LMM	NT	0.540540540540541	1	0.945945945945946	0.594594594594595	0.540540540540541	1	0.540540540540541	1	0.540540540540541	1
LMM	NT	0.567567567567568	1	0.945945945945946	0.621621621621622	0.567567567567568	1	0.567567567567568	1	0.567567567567568	1
LMM	NT	0.594594594594595	1	0.945945945945946	0.648648648648649	0.594594594594595	1	0.594594594594595	1	0.594594594594595	1
LMM	NT	0.621621621621622	1	0.945945945945946	0.675675675675676	0.621621621621622	1	0.621621621621622	1	0.621621621621622	1
LMM	NT	0.648648648648649	1	0.945945945945946	0.702702702702703	0.648648648648649	1	0.648648648648649	1	0.648648648648649	1
LMM	NT	0.675675675675676	1	0.945945945945946	0.72972972972973	0.675675675675676	1	0.675675675675676	1	0.675675675675676	1
LMM	NT	0.702702702702703	1	0.972972972972973	0.72972972972973	0.702702702702703	1	0.702702702702703	1	0.702702702702703	1
LMM	NT	0.72972972972973	1	0.972972972972973	0.756756756756757	0.72972972972973	1	0.72972972972973	1	0.72972972972973	1
LMM	NT	0.756756756756757	1	0.972972972972973	0.783783783783784	0.756756756756757	1	0.756756756756757	1	0.756756756756757	1
LMM	NT	0.783783783783784	1	0.972972972972973	0.810810810810811	0.783783783783784	1	0.783783783783784	1	0.783783783783784	1
LMM	NT	0.810810810810811	1	0.972972972972973	0.837837837837838	0.810810810810811	1	0.810810810810811	1	0.810810810810811	1
LMM	NT	0.837837837837838	1	0.972972972972973	0.864864864864865	0.837837837837838	1	0.837837837837838	1	0.837837837837838	1
LMM	NT	0.864864864864865	1	0.972972972972973	0.891891891891892	0.864864864864865	1	0.864864864864865	1	0.864864864864865	1
LMM	NT	0.891891891891892	1	0.972972972972973	0.918918918918919	0.891891891891892	1	0.891891891891892	1	0.891891891891892	1
LMM	NT	0.918918918918919	1	1	0.918918918918919	0.918918918918919	1	0.918918918918919	1	0.918918918918919	1
LMM	NT	0.945945945945946	1	1	0.945945945945946	0.945945945945946	1	0.945945945945946	1	0.945945945945946	1
LMM	NT	0.972972972972973	1	1	0.972972972972973	0.972972972972973	1	0.972972972972973	1	0.972972972972973	1
LMM	NT	1	1	1	1	1	1	1	1	1	1
LMM	Dup15q	0	0	0	0	0	0	0	0	0	0
LMM	Dup15q	0.0909090909090909	0	0.0909090909090909	0	0	0.0909090909090909	0	0.0909090909090909	0	0.0909090909090909
LMM	Dup15q	0.181818181818182	0	0.0909090909090909	0.0909090909090909	0	0.181818181818182	0	0.181818181818182	0	0.181818181818182
LMM	Dup15q	0.181818181818182	0.0909090909090909	0.0909090909090909	0.181818181818182	0	0.272727272727273	0	0.272727272727273	0	0.272727272727273
LMM	Dup15q	0.181818181818182	0.181818181818182	0.0909090909090909	0.272727272727273	0	0.363636363636364	0	0.363636363636364	0.0909090909090909	0.272727272727273
LMM	Dup15q	0.181818181818182	0.272727272727273	0.181818181818182	0.272727272727273	0	0.454545454545455	0	0.454545454545455	0.0909090909090909	0.363636363636364
LMM	Dup15q	0.181818181818182	0.363636363636364	0.272727272727273	0.272727272727273	0	0.545454545454545	0	0.545454545454545	0.0909090909090909	0.454545454545455
LMM	Dup15q	0.181818181818182	0.454545454545455	0.363636363636364	0.272727272727273	0	0.636363636363636	0	0.636363636363636	0.0909090909090909	0.545454545454545
LMM	Dup15q	0.181818181818182	0.545454545454545	0.454545454545455	0.272727272727273	0	0.727272727272727	0	0.727272727272727	0.0909090909090909	0.636363636363636
LMM	Dup15q	0.181818181818182	0.636363636363636	0.545454545454545	0.272727272727273	0	0.818181818181818	0.0909090909090909	0.727272727272727	0.0909090909090909	0.727272727272727
LMM	Dup15q	0.181818181818182	0.727272727272727	0.636363636363636	0.272727272727273	0	0.909090909090909	0.0909090909090909	0.818181818181818	0.0909090909090909	0.818181818181818
LMM	Dup15q	0.181818181818182	0.818181818181818	0.636363636363636	0.363636363636364	0	1	0.0909090909090909	0.909090909090909	0.181818181818182	0.818181818181818
LMM	Dup15q	0.181818181818182	0.909090909090909	0.727272727272727	0.363636363636364	0.0909090909090909	1	0.0909090909090909	1	0.272727272727273	0.818181818181818
LMM	Dup15q	0.181818181818182	1	0.727272727272727	0.454545454545455	0.181818181818182	1	0.181818181818182	1	0.272727272727273	0.909090909090909
LMM	Dup15q	0.272727272727273	1	0.818181818181818	0.454545454545455	0.272727272727273	1	0.272727272727273	1	0.272727272727273	1
LMM	Dup15q	0.363636363636364	1	0.818181818181818	0.545454545454545	0.363636363636364	1	0.363636363636364	1	0.363636363636364	1
LMM	Dup15q	0.454545454545455	1	0.818181818181818	0.636363636363636	0.454545454545455	1	0.454545454545455	1	0.454545454545455	1
LMM	Dup15q	0.545454545454545	1	0.818181818181818	0.727272727272727	0.545454545454545	1	0.545454545454545	1	0.545454545454545	1
LMM	Dup15q	0.636363636363636	1	0.818181818181818	0.818181818181818	0.636363636363636	1	0.636363636363636	1	0.636363636363636	1
LMM	Dup15q	0.727272727272727	1	0.909090909090909	0.818181818181818	0.727272727272727	1	0.727272727272727	1	0.727272727272727	1
LMM	Dup15q	0.818181818181818	1	0.909090909090909	0.909090909090909	0.818181818181818	1	0.818181818181818	1	0.818181818181818	1
LMM	Dup15q	0.909090909090909	1	1	0.909090909090909	0.909090909090909	1	0.909090909090909	1	0.909090909090909	1
LMM	Dup15q	1	1	1	1	1	1	1	1	1	1
