# Supplementary material for: Neural complexity is a common denominator of human consciousness across diverse regimes of cortical dynamics
Source: Commun Biol. 2022 Dec 15;5:1374. doi: 10.1038/s42003-022-04331-7 (PMC9755290; doi:10.1038/s42003-022-04331-7)
Supplement: Supplementary file 7 — Supplementary Data 5 [file 42003_2022_4331_MOESM7_ESM.xlsx]

## Sheet: PCA
AUC_bins	AS_fcEntropy_boots	AS_fcSpectral_boots	AS_scEntropy_boots	AS_scSpectralA_boots	AS_scSpectralR_boots	TD_fcEntropy_boots	TD_fcSpectral_boots	TD_scEntropy_boots	TD_scSpectralA_boots	TD_scSpectralR_boots	DS_fcEntropy_boots	DS_fcSpectral_boots	DS_scEntropy_boots	DS_scSpectralA_boots	DS_scSpectralR_boots
0.005	0	0	0	0	0	0	0	0	0	0	0	0	0	0	1
0.015	0	0	0	0	0	0	0	0	0	0	0	1	0	0	0
0.025	0	0	0	0	0	0	0	0	0	0	0	0	0	0	0
0.035	0	0	0	0	0	0	0	0	0	0	0	2	0	0	0
0.045	0	0	0	0	0	0	0	0	0	0	0	3	0	0	0
0.055	0	0	0	0	0	0	0	0	0	0	0	5	0	0	0
0.065	0	0	0	0	0	0	1	0	0	0	0	3	0	0	0
0.075	0	0	0	0	0	0	4	0	0	0	0	5	0	0	0
0.085	0	0	0	0	0	0	4	0	0	0	0	10	0	0	0
0.095	0	0	0	0	0	0	8	0	0	0	0	11	0	0	0
0.105	0	0	0	0	0	0	31	0	0	0	1	13	0	0	0
0.115	0	0	0	0	0	0	53	0	0	0	0	14	0	0	0
0.125	0	0	0	0	0	0	96	0	0	0	0	16	0	0	0
0.135	0	0	0	0	0	0	130	0	0	0	0	13	0	0	0
0.145	0	0	0	0	0	0	188	0	0	0	0	20	0	0	0
0.155	0	0	0	0	0	0	272	0	0	0	0	28	0	0	0
0.165	0	0	0	0	0	0	315	0	0	0	1	42	0	0	0
0.175	0	0	0	0	0	0	367	0	0	0	0	42	0	0	0
0.185	0	0	0	0	0	0	466	0	0	0	1	40	0	0	0
0.195	0	0	0	0	0	0	508	0	0	0	0	46	0	0	0
0.205	0	0	0	0	0	0	605	0	0	0	0	61	0	0	0
0.215	0	0	0	0	0	0	665	0	0	0	0	55	0	0	0
0.225	0	0	0	0	0	0	655	0	0	0	0	69	0	0	0
0.235	0	0	0	0	0	0	652	0	0	0	0	108	0	0	1
0.245	0	0	0	0	0	0	716	0	0	0	0	103	0	0	0
0.255	0	0	0	0	0	0	672	0	0	0	2	128	0	0	0
0.265	0	0	0	0	0	0	621	0	0	0	1	104	0	0	0
0.275	0	0	0	0	0	0	573	0	0	0	1	128	0	0	0
0.285	0	0	0	0	0	0	467	0	0	0	1	138	0	0	0
0.295	0	0	0	0	0	0	411	0	0	0	4	178	0	0	0
0.305	0	0	0	0	0	0	346	0	0	0	4	204	0	0	0
0.315	0	0	0	0	0	0	301	0	0	0	5	159	0	0	0
0.325	0	0	0	0	0	0	235	0	0	0	4	189	0	0	1
0.335	0	0	0	0	0	0	166	0	0	0	4	235	0	0	3
0.345	0	0	0	0	0	0	138	0	0	0	4	225	0	0	0
0.355	0	0	0	0	0	0	97	0	0	0	8	269	0	0	0
0.365	0	0	0	0	0	0	82	0	0	0	8	225	0	0	0
0.375	0	0	0	0	0	0	57	0	0	0	12	233	0	0	2
0.385	0	0	0	0	0	0	32	0	0	0	4	269	0	0	1
0.395	0	0	0	0	0	0	20	0	0	0	11	224	0	0	3
0.405	0	0	0	0	0	0	14	0	0	0	17	305	0	0	3
0.415	0	0	0	0	0	0	14	0	0	0	21	352	0	0	3
0.425	0	0	0	0	0	0	12	0	0	0	30	298	0	0	9
0.435	0	0	0	0	0	0	2	0	0	0	24	270	0	0	5
0.445	0	0	0	0	0	0	3	0	0	0	22	263	0	0	10
0.455	0	0	0	0	0	0	1	0	0	0	48	301	0	0	6
0.465	0	0	0	0	0	0	0	0	0	0	38	274	0	0	12
0.475	0	0	0	0	0	0	0	0	0	0	61	326	0	0	13
0.485	0	0	0	0	0	0	0	0	0	0	40	268	0	0	6
0.495	0	0	0	0	0	0	0	0	0	0	62	209	0	0	9
0.505	0	0	0	0	0	0	0	0	0	0	86	324	0	0	18
0.515	0	0	0	0	0	0	0	0	0	0	83	214	0	0	31
0.525	0	1	0	0	0	0	0	0	0	0	103	293	0	0	30
0.535	0	0	0	0	0	0	0	0	0	0	103	200	0	0	25
0.545	0	0	0	0	0	0	0	0	0	0	77	194	0	0	23
0.555	0	2	0	0	0	0	0	0	0	0	129	237	0	0	43
0.565	0	7	0	0	0	0	0	0	0	0	101	189	0	0	38
0.575	0	5	0	0	0	0	0	0	0	0	159	202	0	0	48
0.585	0	12	0	2	0	0	0	0	0	0	214	217	0	0	82
0.595	0	22	0	1	0	0	0	0	0	0	146	150	0	1	42
0.605	0	35	0	2	0	0	0	0	0	0	252	181	0	1	93
0.615	0	56	0	2	0	0	0	0	0	0	222	141	0	0	76
0.625	0	69	0	2	0	0	0	0	0	0	174	108	0	1	94
0.635	0	103	0	2	0	0	0	0	0	0	214	95	0	0	128
0.645	0	119	0	2	2	0	0	0	0	0	242	117	0	2	115
0.655	0	180	0	11	2	0	0	0	0	0	274	110	0	1	142
0.665	0	230	0	17	1	0	0	0	0	0	310	84	0	2	211
0.675	0	283	0	29	5	0	0	0	0	0	246	82	0	3	144
0.685	0	367	0	39	11	0	0	0	0	0	266	55	0	1	172
0.695	0	446	0	74	20	0	0	0	0	0	268	39	0	4	151
0.705	0	494	0	108	28	0	0	0	0	0	425	56	0	7	276
0.715	0	599	0	193	37	0	0	0	0	0	345	44	0	12	253
0.725	0	657	0	227	76	0	0	0	0	0	257	28	0	10	228
0.735	0	699	0	309	80	0	0	0	0	0	269	32	0	23	220
0.745	0	703	0	351	140	0	0	0	0	0	248	23	0	12	189
0.755	0	746	0	491	207	0	0	0	1	0	416	31	0	26	437
0.765	0	723	0	542	301	0	0	0	0	0	386	16	0	42	375
0.775	0	652	0	710	342	0	0	0	0	0	251	11	0	25	254
0.785	0	585	0	697	451	0	0	0	4	0	263	15	0	36	309
0.795	1	545	0	805	603	0	0	0	3	0	239	4	0	52	276
0.805	1	472	0	801	685	0	0	0	12	0	332	6	0	82	457
0.815	7	355	1	822	782	0	0	0	14	0	231	3	0	68	353
0.825	12	265	3	836	855	0	0	0	37	0	255	0	0	140	288
0.835	16	217	3	683	977	0	0	0	36	0	259	4	0	136	388
0.845	36	137	5	644	923	0	0	0	69	0	184	3	0	114	270
0.855	65	94	3	462	843	0	0	0	113	0	238	1	0	258	372
0.865	112	48	13	373	736	0	0	0	228	0	131	3	0	259	242
0.875	201	33	37	307	580	0	0	0	289	0	150	0	0	197	312
0.885	265	19	67	203	508	0	0	0	435	0	164	1	0	375	362
0.895	436	7	144	116	342	0	0	0	607	0	134	0	0	334	216
0.905	596	5	192	66	219	0	0	0	843	1	167	0	0	527	520
0.915	818	3	323	40	128	0	0	0	1002	3	101	0	0	614	285
0.925	1009	5	475	14	75	0	0	0	1115	5	94	1	0	527	174
0.935	1205	0	755	15	22	0	0	0	1218	13	57	0	0	656	119
0.945	1237	0	972	2	11	0	0	0	1209	64	52	0	0	831	86
0.955	1319	0	1300	0	8	0	0	0	1080	182	63	0	0	895	111
0.965	1070	0	1387	0	0	0	0	0	811	512	43	0	0	695	147
0.975	807	0	1587	0	0	0	0	0	546	1302	27	0	0	508	119
0.985	512	0	1406	0	0	0	0	0	255	3357	28	1	0	606	126
0.995	275	0	1327	0	0	10000	0	10000	73	4561	83	1	10000	1917	442

## Sheet: LMM
AUC_bins	AS_fcEntropy_boots	AS_fcSpectral_boots	AS_scEntropy_boots	AS_scSpectralA_boots	AS_scSpectralR_boots	TD_fcEntropy_boots	TD_fcSpectral_boots	TD_scEntropy_boots	TD_scSpectralA_boots	TD_scSpectralR_boots	DS_fcEntropy_boots	DS_fcSpectral_boots	DS_scEntropy_boots	DS_scSpectralA_boots	DS_scSpectralR_boots
0.005	0	0	0	0	0	0	0	0	0	0	0	7	0	0	0
0.015	0	0	0	0	0	0	2	0	0	0	0	8	0	0	0
0.025	0	0	0	0	0	0	4	0	0	0	0	2	0	0	0
0.035	0	0	0	0	0	0	7	0	0	0	0	6	0	0	0
0.045	0	0	0	0	0	0	23	0	0	0	0	5	0	0	0
0.055	0	0	0	0	0	0	49	0	0	0	0	14	0	0	0
0.065	0	0	0	0	0	0	119	0	0	0	0	6	0	0	0
0.075	0	0	0	0	0	0	169	0	0	0	0	26	0	0	0
0.085	0	0	0	0	0	0	278	0	0	0	0	19	0	0	0
0.095	0	0	0	0	0	0	424	0	0	0	0	31	0	0	0
0.105	0	0	0	0	0	0	501	0	0	0	0	41	0	0	0
0.115	0	0	0	0	0	0	632	0	0	0	0	40	0	0	0
0.125	0	0	0	0	0	0	773	0	0	0	0	26	0	0	0
0.135	0	0	0	0	0	0	873	0	0	0	0	43	0	0	0
0.145	0	0	0	0	0	0	823	0	0	0	0	74	0	0	0
0.155	0	0	0	0	0	0	844	0	0	0	0	82	0	0	0
0.165	0	0	0	0	0	0	834	0	0	0	0	94	0	0	0
0.175	0	0	0	0	0	0	695	0	0	0	0	101	0	0	0
0.185	0	0	0	0	0	0	646	0	0	0	0	102	0	0	0
0.195	0	0	0	0	0	0	559	0	0	0	1	114	0	0	0
0.205	0	0	0	0	0	0	437	0	0	0	0	142	0	0	0
0.215	0	0	0	0	0	0	329	0	0	0	0	119	0	0	0
0.225	0	0	0	0	0	0	278	0	0	0	0	149	0	0	0
0.235	0	0	0	0	0	0	223	0	0	0	0	226	0	0	0
0.245	0	0	0	0	0	0	161	0	0	0	0	201	0	0	0
0.255	0	0	0	0	0	0	119	0	0	0	0	218	0	0	0
0.265	0	0	0	0	0	0	62	0	0	0	0	217	0	0	0
0.275	0	0	0	0	0	0	59	0	0	0	0	191	0	0	0
0.285	0	0	0	0	0	0	24	0	0	0	0	277	0	0	0
0.295	0	0	0	0	0	0	21	0	0	0	0	280	0	0	0
0.305	0	0	0	0	0	0	18	0	0	0	1	289	0	0	0
0.315	0	0	0	0	0	0	7	0	0	0	0	219	0	0	0
0.325	0	0	0	0	0	0	5	0	0	0	0	228	0	0	0
0.335	0	0	0	0	0	0	2	0	0	0	6	323	0	0	0
0.345	0	0	0	0	0	0	0	0	0	0	0	328	0	0	0
0.355	0	0	0	0	0	0	0	0	0	0	0	301	0	0	0
0.365	0	0	0	0	0	0	0	0	0	0	1	288	0	0	0
0.375	0	0	0	0	0	0	0	0	0	0	0	279	0	0	0
0.385	0	0	0	0	0	0	0	0	0	0	2	312	0	0	0
0.395	0	0	0	0	0	0	0	0	0	0	0	269	0	0	0
0.405	0	0	0	0	0	0	0	0	0	0	6	283	0	0	0
0.415	0	0	0	0	0	0	0	0	0	0	1	333	0	0	0
0.425	0	0	0	0	0	0	0	0	0	0	3	276	0	0	0
0.435	0	0	0	0	0	0	0	0	0	0	1	244	0	0	0
0.445	0	1	0	0	0	0	0	0	0	0	20	233	0	0	0
0.455	0	1	0	0	0	0	0	0	0	0	15	232	0	0	1
0.465	0	0	0	0	0	0	0	0	0	0	1	218	0	0	0
0.475	0	3	0	0	0	0	0	0	0	0	0	281	0	0	0
0.485	0	2	0	0	0	0	0	0	0	0	0	182	0	0	0
0.495	0	7	0	0	0	0	0	0	0	0	0	170	0	0	0
0.505	0	9	0	1	0	0	0	0	0	0	92	205	0	0	0
0.515	0	10	0	0	0	0	0	0	0	0	0	155	0	0	0
0.525	0	20	0	0	0	0	0	0	0	0	0	181	0	0	2
0.535	0	38	0	2	0	0	0	0	0	0	12	141	0	0	1
0.545	0	37	0	6	0	0	0	0	0	0	51	137	0	0	1
0.555	0	59	0	8	0	0	0	0	0	0	53	146	0	0	2
0.565	0	93	0	7	0	0	0	0	0	0	1	109	0	0	0
0.575	0	136	0	11	0	0	0	0	0	0	49	103	0	0	1
0.585	0	184	0	21	0	0	0	0	0	0	51	113	0	0	3
0.595	0	227	0	26	0	0	0	0	0	0	0	70	0	0	3
0.605	0	287	0	40	0	0	0	0	0	0	133	87	0	0	8
0.615	0	324	0	63	0	0	0	0	0	0	57	75	0	0	9
0.625	0	403	0	99	0	0	0	0	0	0	114	41	0	0	8
0.635	0	452	0	115	0	0	0	0	0	0	136	35	0	0	7
0.645	0	521	0	177	0	0	0	0	0	0	48	41	0	0	10
0.655	0	605	0	179	1	0	0	0	0	0	0	40	0	0	15
0.665	0	632	0	302	4	0	0	0	0	0	403	49	0	0	11
0.675	0	682	0	364	11	0	0	0	0	0	0	14	0	0	14
0.685	0	687	0	418	8	0	0	0	0	0	22	9	0	0	14
0.695	0	684	0	511	14	0	0	0	0	0	154	19	0	0	22
0.705	0	661	0	574	18	0	0	0	0	0	293	15	0	0	41
0.715	0	602	0	701	36	0	0	0	0	0	180	11	0	0	43
0.725	0	556	0	728	56	0	0	0	0	0	346	19	0	0	33
0.735	0	474	0	722	56	0	0	0	0	0	73	7	0	0	53
0.745	0	372	0	729	123	0	0	0	0	0	0	6	0	0	51
0.755	0	346	0	757	131	0	0	0	0	0	575	7	0	1	118
0.765	0	281	0	648	239	0	0	0	0	0	310	6	0	1	123
0.775	0	197	0	634	339	0	0	0	0	0	358	2	0	1	105
0.785	0	136	0	551	424	0	0	0	0	0	203	0	0	1	107
0.795	0	100	0	415	549	0	0	0	0	0	172	3	0	3	165
0.805	0	60	0	316	650	0	0	0	0	0	394	1	0	6	206
0.815	0	52	0	294	728	0	0	0	0	0	551	2	0	1	207
0.825	0	30	0	206	858	0	0	0	0	0	15	0	0	12	264
0.835	0	15	0	146	919	0	0	0	0	0	492	1	0	8	264
0.845	0	4	0	94	918	0	0	0	0	0	352	0	0	6	221
0.855	0	7	0	64	868	0	0	0	0	0	376	0	0	22	435
0.865	0	2	0	38	766	0	0	0	0	0	124	0	0	35	400
0.875	0	0	0	14	727	0	0	0	0	0	315	0	0	40	327
0.885	0	0	0	12	513	0	0	0	0	0	403	0	0	36	471
0.895	0	1	0	6	409	0	0	0	0	0	1	1	0	87	417
0.905	0	0	0	0	303	0	0	0	0	0	902	0	0	120	650
0.915	0	0	0	0	172	0	0	0	0	0	386	0	0	202	645
0.925	0	0	0	1	93	0	0	0	0	0	381	0	0	190	551
0.935	0	0	0	0	41	0	0	0	0	0	93	0	0	314	485
0.945	0	0	0	0	20	0	0	0	0	0	12	0	0	392	517
0.955	0	0	0	0	5	0	0	0	0	0	0	0	0	845	464
0.965	0	0	0	0	1	0	0	0	0	0	0	0	0	1143	545
0.975	0	0	0	0	0	0	0	0	13	30	0	0	0	1041	411
0.985	0	0	0	0	0	0	0	0	247	429	0	0	0	1144	559
0.995	10000	0	10000	0	0	10000	0	10000	9740	9541	1259	0	10000	4349	990
