# Supplementary material for: Neural complexity is a common denominator of human consciousness across diverse regimes of cortical dynamics
Source: Commun Biol. 2022 Dec 15;5:1374. doi: 10.1038/s42003-022-04331-7 (PMC9755290; doi:10.1038/s42003-022-04331-7)
Supplement: Supplementary file 8 — Supplementary Data 6 [file 42003_2022_4331_MOESM8_ESM.csv]

	100010	100012	100015	100015	100248	100249	100250	100250	100251	100254	100254	100255	100255	100575	100576	100578	100579	100579	100579	100580	100580	100582	101132	101269	101369	103444	105622	105622	106596	106635	108343	108343	108585	110006	110429	112351	122717	125136	126539	128280	129873	200007	200009	100010	100012	100015	100015	100248	100249
Channel_and_lag	AmplitudeComponent_1	AmplitudeComponent_2	AmplitudeComponent_3	AmplitudeComponent_4	AmplitudeComponent_5	AmplitudeComponent_6	AmplitudeComponent_7	AmplitudeComponent_8	AmplitudeComponent_9	AmplitudeComponent_10	AmplitudeComponent_11	AmplitudeComponent_12	AmplitudeComponent_13	AmplitudeComponent_14	AmplitudeComponent_15	AmplitudeComponent_16	AmplitudeComponent_17	AmplitudeComponent_18	AmplitudeComponent_19	AmplitudeComponent_20	AmplitudeComponent_21	AmplitudeComponent_22	AmplitudeComponent_23	AmplitudeComponent_24	AmplitudeComponent_25	AmplitudeComponent_26	AmplitudeComponent_27	AmplitudeComponent_28	AmplitudeComponent_29	AmplitudeComponent_30	AmplitudeComponent_31	AmplitudeComponent_32	AmplitudeComponent_33	AmplitudeComponent_34	AmplitudeComponent_35	AmplitudeComponent_36	AmplitudeComponent_37	AmplitudeComponent_38	AmplitudeComponent_39	AmplitudeComponent_40	AmplitudeComponent_41	AmplitudeComponent_42	AmplitudeComponent_43	NonamplitudeComponent_1	NonamplitudeComponent_2	NonamplitudeComponent_3	NonamplitudeComponent_4	NonamplitudeComponent_5	NonamplitudeComponent_6
C3_tau=8ms	0.006800093	0.048446814	0.009575504	0.004952731	0.009198948	-0.003024406	0.016073575	0.014475261	-0.005165418	0.019197795	0.014579892	0.015095218	0.031618129	0.013920558	0.022522399	0.007721844	0.006517227	0.014940085	0.00212288	0.00311206	0.014034658	0.013229872	0.034161015	0.042839321	0.007614382	0.02509295	-0.000277507	0.043150001	0.026169309	0.016168415	0.012158376	0.016635193	0.014749724	0.02045728	0.018452858	0.03161431	-0.024376947	0.01335049	0.044502308	0.014643582	0.046261392	-0.008380595	-0.001612346	0.095853818	0.145703484	-0.029454908	0.048803345	0.026513633	0.004447627
C3_tau=16ms	-0.006902979	0.013905863	0.007021057	0.008891188	0.011396619	-2.32E-06	0.013592955	0.002236145	-0.001363243	0.012232473	0.014083416	0.001507452	0.012902434	0.011457383	0.003364452	0.007990541	0.001930275	0.003741452	-0.001908634	0.00296242	0.023623047	0.015633547	0.012672988	0.019622469	0.001177143	0.021958788	-0.00801191	0.011797985	-0.006830773	-0.002081128	0.00976429	0.000705282	0.003959175	-0.007719249	0.004659226	0.015891845	0.001851117	0.005509358	0.027428577	0.01095314	0.012300325	0.006923057	-0.004780988	-0.019066953	0.056177566	-0.037855693	0.022597381	0.014562519	-0.003767111
C3_tau=32ms	0.001312674	-0.005322577	0.003923317	0.00368473	0.010338981	0.001313267	0.014140306	0.003456964	0.004524033	0.011165647	0.014020047	0.001322302	0.013833218	0.012562989	0.001177483	0.004151978	0.001820941	-0.003670172	-0.00472532	0.005611766	0.014946401	0.016109933	0.003572557	0.004946248	-0.000315205	0.013090229	-0.005184947	0.002805864	-0.003655706	-0.000742693	0.014117912	-0.006066531	0.005981408	-0.004558107	0.010298136	0.003790569	0.010925762	0.006040309	0.008939641	0.008106706	0.007637387	0.006870349	6.84E-05	-0.024195628	0.002862142	0.006003595	0.036965756	0.036100262	0.011294554
C3_tau=64ms	0.002957286	-0.008679447	-0.002262134	0.001707463	-0.000333795	0.000919707	0.004414474	0.00315356	0.001602974	0.006265083	0.003975075	0.003163591	0.005938526	0.003804619	0.000536454	-0.001810428	0.002350996	0.001588657	-0.002916594	0.003196316	-0.000465572	0.004813344	-0.000712609	0.001470647	-0.001411038	-0.000169818	0.002303645	-0.002788108	-0.00029993	-0.0034559	0.002663501	-0.003272796	0.00259987	-0.001525542	6.59E-05	0.002913068	-0.000442712	-0.000362661	-0.002835174	0.002052997	0.001423264	0.000488112	-0.00273774	0.065049604	-0.02395072	0.053321035	0.034373698	0.080693501	-0.003746841
C3_tau=128ms	-0.00064338	-0.000281507	0.003249091	0.000480555	0.002621287	-0.001703223	-0.002205528	0.001176712	-0.003460296	-0.00028089	-0.002923979	-1.22E-05	0.001306297	-0.001519798	-0.001046668	0.000490869	0.000279525	0.003284287	-0.000946812	-0.000434901	0.001218194	0.002302696	0.001115822	0.000395409	-0.003539771	0.003970319	-0.001676762	0.002271292	0.000263029	0.001425337	-0.00049811	-0.003208197	-0.000323644	0.003128749	0.002842261	-0.001540376	0.00122986	0.004772552	-0.004601261	-0.001716759	0.000405881	-0.004650327	-0.000877117	-0.028846891	-0.088210013	-0.006210314	-0.003444864	-0.005578541	0.01970679
C4_tau=8ms	0.006374073	0.04973063	0.006648322	0.004616392	0.00677985	-0.005440128	0.018261694	0.019268621	-0.003865954	0.016581049	0.015257303	0.013365475	0.035628047	0.015698942	0.020891749	0.005275769	0.008690372	0.013799814	0.003162187	0.007449958	0.015185957	0.015726987	0.031736875	0.038328731	0.007977046	0.025191419	-0.000481216	0.041301621	0.027293657	0.014062086	0.012219975	0.014020707	0.018613067	0.024939175	0.015755132	0.035737937	-0.025613692	0.014054126	0.042361987	0.016203419	0.03964678	-0.004968799	-0.002413449	-0.007996472	0.110582575	0.028676597	0.033419913	0.018642278	-0.008569202
C4_tau=16ms	-0.007481587	0.013378903	0.009915175	0.011103638	0.012272464	0.000896766	0.012685511	0.004780086	-0.000208087	0.010997811	0.015689112	0.002197294	0.019912334	0.008837444	0.005056365	0.007914505	0.003587506	0.000371113	0.000112314	0.002604407	0.026813145	0.019743134	0.01142108	0.020658043	0.003540913	0.020783084	-0.010972536	0.012114132	-0.004371112	-0.003653766	0.013836513	0.001379737	0.001237552	-0.004109658	0.003809898	0.017146348	-0.000322467	0.00821586	0.025591394	0.009419368	0.00741312	0.007353573	-0.002718609	-0.066710493	0.098319762	0.01966409	-0.002323194	0.008938294	0.000470638
C4_tau=32ms	-0.000896619	-0.005170716	0.0025583	0.005322621	0.012590664	0.001283955	0.011768515	0.005224257	0.003534657	0.006161332	0.017737382	-0.001090744	0.01454493	0.00877697	0.003749549	0.010670753	0.001884442	-0.005880433	-0.00690208	0.009868193	0.015206906	0.014612249	0.002324901	0.007995238	0.001675921	0.013162502	-0.006083721	0.00169492	-0.007129103	-0.001984977	0.012184961	-0.003799219	0.003366415	-0.001301287	0.005167872	0.003266953	0.011406541	0.005920454	0.003706122	0.008103396	0.005157774	0.008063127	-0.003691173	0.010245532	0.06051263	0.034758658	0.04500061	0.027998307	-0.004719081
C4_tau=64ms	0.001408668	-0.005006887	-0.00088598	0.001210716	0.000475368	0.000569299	-0.000231276	0.001306849	0.002165705	0.001884377	0.002998411	0.000426683	0.011684635	0.001208579	-0.001211339	0.003903595	0.003806921	-0.002345374	-0.004801277	0.002367642	0.000977316	0.001571926	0.000595056	0.002589611	0.00229012	0.001857331	-0.001381455	-0.001021596	-0.00015483	-0.00455749	0.002132826	-0.002863511	-0.004569011	0.000138026	-0.005733885	-0.001434786	0.002848555	0.002248417	-0.002563561	-0.001779377	0.000531636	0.002746806	-0.000730151	0.043925124	-0.013547774	0.050520022	0.049589151	0.074697304	-0.009579021
C4_tau=128ms	0.001854369	-6.91E-05	0.001402977	-0.002981177	0.000440167	0.000467753	0.00018707	-0.000268705	-0.000818235	0.001427171	0.001873152	-0.001374073	-0.001223539	0.000949306	-0.002412674	-0.00301809	0.002998708	0.001930063	0.000121885	-0.001842642	-0.002237854	0.004357359	0.00072748	-0.000591316	-0.002140493	0.003216723	-0.000643989	0.000367661	0.000411863	-0.000595641	0.002007512	0.004730994	0.001068683	0.000380272	0.002002738	-0.001492131	-0.000485296	-5.39E-06	-0.002497783	0.000654202	0.002294126	-0.005259542	0.001889679	-0.001439579	-0.089580888	0.012414059	0.003143679	0.003284997	0.008843899
O1_tau=8ms	0.006246077	0.048761875	0.007135633	0.005592139	0.014862279	-0.006027154	0.019475499	0.026939635	-0.004207924	0.019361173	0.016354764	0.015293305	0.031062652	0.012178415	0.019564045	0.006886679	0.007901298	0.015408684	0.004273713	0.009247148	0.023724997	0.016704976	0.032428082	0.034818488	0.008743399	0.030606036	-0.00347828	0.033763097	0.019742341	0.008702771	0.015480623	0.025139402	0.019276045	0.020840934	0.016359418	0.03888255	-0.026070693	0.014889532	0.042377594	0.021817833	0.040174436	-0.000339157	-0.001162508	0.04449723	0.042839101	0.017538297	-0.036506739	0.025402582	-0.026563074
O1_tau=16ms	-0.008439125	0.013975407	0.010470346	0.012670415	0.015888958	0.00026415	0.015401369	0.016619395	-0.000236643	0.015362752	0.019073663	0.004072755	0.016036094	0.010663671	0.001878437	0.007603613	0.005595257	-0.00035272	-0.002379941	0.007298406	0.031761246	0.020177233	0.011773563	0.01845918	0.002751187	0.023232789	-0.008471364	0.002163232	-0.009596011	-0.011080391	0.020739391	0.008990969	0.001670521	-0.003850348	0.003202112	0.020647415	0.000623692	0.007821132	0.024962222	0.014419436	0.007221311	0.009685396	-0.006721819	-0.054176109	0.032234586	0.014681236	-0.039629838	0.021570489	0.005523584
O1_tau=32ms	0.001185781	-0.001947472	0.008190786	0.007734348	0.008908538	-0.001384752	0.013251263	0.018113011	0.000208493	0.009527572	0.014228886	0.00276834	0.00965288	0.012804351	0.005463634	0.00677319	0.004377741	-0.00476622	-0.007055891	0.007528653	0.018662734	0.014737038	0.004108432	0.0054609	0.003081208	0.013635253	-0.006531838	-0.001289493	-0.003484941	-0.002745484	0.023934155	0.004053448	0.000643377	-0.000354703	0.010494228	0.00544789	0.012882011	0.006841304	0.006374805	0.008038586	0.002666585	0.009076434	-0.001379422	-0.012196549	0.047876946	0.021224228	0.008404416	0.012820298	-0.026879533
O1_tau=64ms	0.001127721	-0.003188383	0.001790301	0.000678889	0.001296859	-0.0005272	0.004550113	0.013954232	0.001046066	0.001055051	0.000199541	-0.001170938	0.00361296	0.002812905	0.000787578	0.003801941	-2.86E-05	-0.001591754	-0.001036942	0.002518239	0.000756689	0.001002884	0.002320677	-0.000842544	0.00130173	0.002470164	-0.000512435	-0.001651224	-4.59E-06	-0.00301369	0.000802748	0.001097478	-0.001601186	0.002072942	0.002246667	0.003609741	0.002294923	-0.000907286	-0.000663275	0.000137338	0.000635755	0.000554221	-7.63E-05	0.051796019	0.01391264	0.02222207	0.077644001	0.04290159	0.011827285
O1_tau=128ms	-0.003257272	0.002728422	0.000786963	0.003742292	-0.001935341	-0.000751044	-0.001296269	0.000218473	-0.002470258	0.000332722	-0.000213865	0.001583325	0.000372594	-0.003740706	-0.004687142	0.000262662	0.00318711	-0.000972598	-0.001448953	-0.006151052	-0.000594107	0.002367345	0.001424364	-0.001547549	0.000552034	0.001132809	-0.000713467	-0.000502616	-0.001105003	0.001551853	0.001819773	-0.001333755	0.00225064	0.001717952	-0.002294268	-0.001869769	0.001314196	-0.00061268	-0.002915062	0.000996808	-0.001961485	0.000744143	0.000255682	-0.019400823	-0.081075024	0.015282142	-0.001938726	0.011379858	-0.006542084
O2_tau=8ms	0.006555513	0.058117028	0.008870419	0.005707863	0.016986838	-0.006452185	0.022301329	0.027346291	-0.000888277	0.020486799	0.018115682	0.018534304	0.028036374	0.015468378	0.0192332	0.008992167	0.008558636	0.016710008	-0.001615571	0.009726252	0.024515096	0.018554729	0.031578365	0.035773042	0.009756615	0.030575795	-0.002650513	0.037251363	0.015247514	0.010702187	0.012009278	0.018765336	0.01519403	0.020103541	0.014282456	0.037970504	-0.026456798	0.014545299	0.043424935	0.021182499	0.040525552	0.003007549	-0.000798321	0.082946017	0.140904386	0.005822541	-0.050465954	0.063103038	-0.00647721
O2_tau=16ms	-0.008284144	0.01539449	0.011520233	0.011313447	0.018389493	0.001454036	0.017480768	0.016307514	-0.000542504	0.010266018	0.021636467	0.00662085	0.013551142	0.010915486	0.003214821	0.009518937	0.005401125	0.003223879	-0.005532202	0.009302837	0.032563071	0.017733306	0.011493782	0.015382762	0.001892502	0.021542791	-0.008881174	0.007543924	-0.013463048	-0.007374382	0.013856148	0.004582186	0.005572337	-0.01133977	0.002425118	0.022748396	0.000794929	0.006577515	0.026058805	0.016260404	0.007479963	0.010373841	-0.005623503	-0.071532529	0.060617382	-0.025568585	-0.048718394	0.029922992	-0.008723632
O2_tau=32ms	-0.000697232	-0.006657113	0.004126372	0.00533862	0.010052836	0.002085792	0.013878979	0.013922407	0.002305084	0.005823492	0.017583146	0.002645462	0.010211603	0.014203111	0.001906118	0.008350049	0.003957201	-0.00398338	-0.006122709	0.006405959	0.019424701	0.013446277	0.00544714	0.005009028	0.000742556	0.013603474	-0.002798095	-0.003406655	-0.004473658	-0.002616604	0.014750363	0.000836327	0.004740554	-0.004652543	0.009113948	0.009545353	0.010760078	0.003273146	0.007079453	0.012510432	0.004382225	0.005419033	-0.001677861	-0.043675165	0.040438694	-0.001709835	0.025935941	0.031417484	-0.010676571
O2_tau=64ms	0.000507859	-0.006244029	-0.00172061	-0.000496225	0.000246532	0.002260914	0.002744132	0.013564622	0.001045272	0.001583213	0.002405685	0.002103907	0.003906411	0.002485475	0.001676983	0.001397799	-0.000763281	0.003698695	0.001414608	0.001941345	-0.000344951	0.000138361	4.25E-05	0.001617228	0.000709031	0.003688847	0.001404953	0.002312198	0.000886245	0.002521908	0.00646562	0.000175151	-0.001678113	0.002452525	0.000958964	0.003021957	0.002404575	0.000398299	-0.002812958	0.001126623	0.00328375	0.001392856	0.002682074	0.056125378	0.002187848	0.029589663	0.05679812	0.076856302	0.010608827
O2_tau=128ms	-0.002459751	-0.000457577	-0.000923328	0.000922882	-0.00423503	0.001295855	0.002089974	-0.000209209	0.000654045	0.000428137	-0.00017029	0.000503982	2.06E-05	0.001429579	0.006324004	-0.001945355	0.002526398	0.001005911	-0.001127809	0.001170861	-0.001329558	-0.002653084	-0.002062571	0.000367443	-0.002492228	0.001638411	-0.001474067	-0.00119027	0.000961439	0.00121724	-0.000329645	-0.002407844	0.000321161	-0.000581325	0.001790241	0.000267861	-0.000881228	-0.000470342	-0.003221422	0.001365524	-0.002089122	0.000205215	-0.001260727	-0.03820529	-0.050077394	0.011218639	-0.019999018	0.006426133	0.035909578
CZ_tau=8ms	0.009223881	0.052695054	0.009222527	0.00801778	0.010901674	-0.004881316	0.01855336	0.021979516	-0.005626108	0.018768611	0.013569012	0.017176949	0.029565832	0.015818614	0.019854759	0.007201554	0.005714476	0.013286049	0.001920717	0.008718842	0.019645382	0.022910006	0.033153184	0.036958447	0.010819309	0.02632941	0.00110626	0.036622556	0.022678448	0.009408281	0.012936703	0.026215908	0.018854046	0.020984049	0.016355251	0.037370899	-0.019698295	0.015917347	0.040439535	0.019329596	0.036826225	-0.001626005	-0.000861736	0.08099201	0.164435417	0.0053067	0.048411761	-0.010873051	-0.027775142
CZ_tau=16ms	-0.007925525	0.012537251	0.008470374	0.011097505	0.015480142	-0.001794729	0.012753163	0.01021921	0.000797633	0.008224817	0.017275506	0.002765343	0.009370794	0.008365324	0.001911263	0.007748574	0.003108206	0.001533844	-0.004614509	0.008434012	0.028370041	0.019710885	0.012717339	0.017780771	0.00103103	0.019040397	-0.009626402	0.007892869	-0.007429468	-0.007975116	0.014938909	0.008888766	0.004888839	-0.004577564	0.007402421	0.019046687	0.003743702	0.009553408	0.022825012	0.0106933	0.00523574	0.009681728	-0.006305843	-0.038142494	0.067214751	0.002399376	0.01784075	-0.017266439	-0.009130044
CZ_tau=32ms	0.000302862	-0.006408039	0.00523371	0.005871782	0.008433915	0.000646984	0.013810196	0.009559261	0.00221277	0.011288613	0.015866582	-0.00075911	0.008550795	0.009158313	0.002832028	0.007552936	0.004781699	-0.003441492	-0.000164328	0.010643093	0.014439768	0.013326603	0.003499134	0.008374889	0.002233305	0.008691036	-0.006297151	-0.003163763	-0.004920131	-0.00267305	0.014496948	0.000596502	0.003391141	-0.001805698	0.015532728	0.004669326	0.006975498	0.006009795	0.003371783	0.007101664	0.002474144	0.007444345	-0.000378943	-0.039439989	0.012410639	0.013904123	0.035074686	0.029077355	0.002491331
CZ_tau=64ms	0.000153208	-0.007392626	0.00119234	0.002672621	-0.00036039	0.000767236	0.003394746	-0.006440946	0.00250806	0.000564364	0.001761295	0.0006198	0.001238036	0.000562085	-0.002214689	0.002332664	0.001270652	-0.000226713	0.001387729	0.005563306	0.001624941	0.001928741	-0.000728999	0.000583661	0.000531231	0.00058124	0.000714614	-0.000812087	-0.001384775	-0.001964981	0.001904254	-0.003196374	-0.002258122	-0.002974245	0.00703701	-0.002872092	0.002124001	-0.001331751	-0.005084619	-0.001786215	-0.000579843	0.001899676	-0.001213256	0.032549368	-0.040147765	0.040883569	0.036345479	0.075247747	-0.008398473
CZ_tau=128ms	0.000810524	-0.003571421	0.002620805	-0.000854946	7.06E-05	-0.001415998	0.002006505	0.001594089	-0.002312267	0.001779204	-0.000539752	0.000142753	-5.39E-05	-0.000465353	-0.001024355	0.000683488	-0.003930033	0.002492629	-0.001691122	0.000294879	0.001771998	0.002563887	0.002236603	0.00149186	0.002733621	-0.000170911	-0.000695346	0.000430249	0.004136451	0.000889448	0.002129885	-0.001006558	-0.00082745	0.000383731	0.001875762	-0.002280593	-0.002561203	0.001698358	-0.003039981	-0.000104999	-0.000408976	0.002354873	-0.003660013	-0.036473032	-0.098615637	0.017983047	-0.011259314	0.02024521	0.013010952
F3_tau=8ms	0.010745853	0.053380372	0.008712996	0.009862131	0.010434443	-0.006466352	0.019877823	0.03014529	-0.001056222	0.023626601	0.013997143	0.01965511	0.034445401	0.009830038	0.019962422	0.009026602	0.008135942	0.015097124	0.003143189	0.008445692	0.01856095	0.014554269	0.034134199	0.03802292	0.011550176	0.029767054	-0.00221422	0.035914573	0.020590635	0.009829632	0.008816011	0.025085112	0.015934115	0.016536009	0.010863615	0.036629011	-0.019249747	0.014701234	0.046538028	0.018891295	0.036255133	-0.006092909	-0.000653431	0.151589907	0.195762801	-0.003691368	0.104294701	-0.010992333	-0.058944382
F3_tau=16ms	-0.004462914	0.016853751	0.010928706	0.011163232	0.014246556	-0.000894476	0.014183223	0.017273316	0.002896798	0.009834841	0.01570273	0.004536678	0.017592735	0.007500009	0.000910389	0.008597182	0.005049078	0.000892759	-0.001930361	0.004209404	0.03107696	0.016581487	0.015050075	0.013744436	0.00192309	0.021658152	-0.006712556	0.005530838	-0.010914604	-0.012518577	0.007216641	0.004419216	0.002435536	-0.009218249	-0.000116734	0.019199938	0.002129635	0.006870394	0.031327471	0.012790166	0.00794146	0.007264046	-0.003028997	0.017397361	0.119941589	-0.02455877	0.028119597	-0.010058351	-0.041376228
F3_tau=32ms	-0.001103336	0.000903363	0.006310034	0.004360394	0.015122793	0.000273972	0.012564982	0.01461683	0.003840462	0.00658085	0.013492366	0.004871676	0.012467515	0.010723503	0.002611932	0.007262118	0.001427637	-0.006917729	-0.003650588	0.007165735	0.018541687	0.011966977	0.005191131	0.002793124	0.002111182	0.013976368	-0.002410904	-0.001528666	-0.004936826	-0.007902989	0.010323011	0.003003385	0.005553569	-0.00095784	0.006748638	0.007442704	0.010610193	0.007409895	0.011986322	0.010814005	0.002503438	0.004172405	-0.000919745	-0.033043869	0.074815114	0.017650919	0.035379057	0.025173186	0.020687871
F3_tau=64ms	0.001899811	-0.003496789	-0.002084379	0.000279784	0.00401177	-0.002305023	0.005731446	0.004963075	0.001702739	0.002584176	0.00108431	0.00179066	0.00190218	0.004870245	-0.000623655	0.001429576	0.002336821	0.00068262	0.000328616	0.00480685	0.000376262	0.000494755	0.004128804	-0.000112803	-0.002401025	0.006135167	0.000523679	-0.001987753	0.000818358	-0.00164072	0.000630044	0.000155427	0.001924901	0.001674763	-0.002774557	0.003503986	0.003595541	0.00265431	0.000655164	0.002543602	-0.001059968	-1.37E-06	0.001045271	0.050702324	-0.006184854	0.056195941	0.044123558	0.083187376	0.004486182
F3_tau=128ms	0.004805362	4.22E-06	-0.002017502	5.26E-05	-0.00036228	-0.001360318	0.001530598	-2.68E-05	-0.00258865	-0.001147812	0.002070138	0.000302622	-0.000604171	-0.002618011	0.003052471	0.000386288	0.00044851	0.001943105	-0.000378437	0.003811957	0.000526501	-0.000624293	-0.000725302	0.003834303	-0.001136895	0.001397588	0.000958373	-0.001775162	-0.000647482	-0.001706103	0.001588261	0.000672338	-0.000847918	0.000423517	-0.000329567	-0.000875232	-0.006037262	-0.002196467	-0.006024182	0.0011387	-0.001451559	0.00186282	-0.002687068	-0.022279917	-0.090673177	-0.013506572	0.005797544	0.017544326	-0.021541689
F4_tau=8ms	0.008575774	0.059678155	0.012892441	0.005711939	0.009908972	-0.005005697	0.019499115	0.041818775	-0.002404834	0.017735273	0.015687211	0.017465914	0.033642341	0.009242551	0.020829192	0.008962967	0.006602203	0.011701778	0.003985635	0.008174339	0.013601171	0.013276175	0.037548666	0.038643217	0.012487247	0.024888346	-0.002595619	0.040093697	0.024521459	0.007268092	0.005849439	0.032829686	0.018520467	0.017211018	0.009882335	0.038754102	-0.019108032	0.016710672	0.047841108	0.019143385	0.0285935	-0.014881721	0.001691968	0.070604817	0.179678716	0.045878191	0.073397196	0.005501611	-0.02143259
F4_tau=16ms	-0.004079105	0.02106169	0.011878658	0.009595371	0.01149606	0.001217296	0.01211071	0.029022635	0.001584286	0.008852028	0.013730346	0.002593107	0.016203702	0.005931603	0.004137954	0.009540717	0.003720935	0.000529389	-0.002925295	0.004256511	0.026102462	0.016686931	0.017475728	0.016144757	0.004034511	0.018640446	-0.009402114	0.008349017	-0.009221204	-0.014394697	0.00810315	0.010990605	0.003269848	-0.01003811	-0.003397701	0.017936877	0.004731048	0.007689575	0.026616152	0.013746883	0.000604073	-0.000716777	-0.003487738	-0.053926314	0.100675952	0.002957977	0.0190767	-0.033664785	-0.005198926
F4_tau=32ms	0.002001547	-0.000746814	0.00868585	0.00937898	0.008033121	0.00191199	0.016473606	0.026153747	0.003832627	0.005309621	0.01406478	-0.003655206	0.011432699	0.010262577	0.005270468	0.003107475	0.001254177	-0.008632782	-0.006878771	0.005888016	0.014895102	0.012079851	0.008499087	0.007421123	0.00268581	0.009626205	-0.004759787	0.001546783	-0.002479247	-0.006890472	0.011843741	0.00414558	0.004260016	-0.000730997	0.004826237	0.00314725	0.012925613	0.006227116	0.008376736	0.01412003	-0.000243996	0.002820841	-2.18E-05	-0.009999927	0.052583891	0.029688264	0.055724888	-0.005834855	-0.005636184
F4_tau=64ms	0.003050554	-0.002825996	0.001512489	0.000227591	0.000519346	-0.002119972	0.005035741	-0.000254804	0.001688598	0.003283299	-0.001237873	-0.000374115	0.004780043	0.000700907	0.000236982	0.002317222	0.00333043	0.000913386	0.002253047	0.003052623	0.001060499	0.002131582	0.001427181	0.004157443	0.003597037	-0.000978996	0.002596408	0.000841477	0.0012141	-0.003730862	-0.001173724	0.000997806	0.000113849	0.000377386	-0.000375724	0.001934381	0.001579877	0.001558411	-0.003859073	0.001575573	0.000372917	0.001449919	-0.000770746	0.067843166	0.022271818	0.036736483	0.053651918	0.076752154	-0.002739442
F4_tau=128ms	0.002869021	-0.003425557	0.003360565	-0.001515827	0.002217839	0.00445637	0.003171604	0.002146872	4.25E-06	-0.002391586	-0.002718881	-2.11E-05	0.001120166	0.000374544	0.001429802	0.001303868	-0.000925208	0.002880488	0.000412289	-0.001958414	0.001708348	0.000583063	-0.001057626	2.03E-05	-0.002666803	0.001062894	0.000709766	0.002112605	8.45E-05	-0.003190166	-0.000484613	0.002618951	0.000611027	0.002528102	-0.003272842	0.000851179	-0.002672294	0.002032501	-0.006260618	-0.002573712	0.000599348	-0.000954938	4.47E-05	0.016673778	-0.077658632	0.016837958	-0.005581067	0.019828555	0.042426979
F7_tau=8ms	0.009489218	0.051686015	0.009483436	0.00909278	0.007844257	-0.00510943	0.016165425	0.028641058	-0.001972811	0.019559386	0.014398176	0.018105562	0.033901431	0.012507792	0.02370476	0.004355667	0.005737249	0.014514405	0.001927666	0.011462426	0.01584987	0.010713213	0.037599304	0.029818198	0.009105643	0.025282245	-0.003945708	0.039383937	0.024253137	0.015032889	0.009506668	0.024341806	0.019576209	0.021091588	0.013182978	0.031703826	-0.025860736	0.014167143	0.040702053	0.022987421	0.033028226	-0.012258397	-0.000924929	0.114658977	0.23442245	0.085818875	0.056232072	0.0109342	-0.022809452
F7_tau=16ms	-0.006018559	0.018015924	0.009023328	0.011868508	0.009434322	0.000581254	0.009920131	0.010661682	-0.001850932	0.008132456	0.016061493	0.00377304	0.016528609	0.006143977	0.005445273	0.00756172	0.003743103	-0.00103836	-0.002087027	0.01165633	0.027891455	0.00913659	0.012993071	0.015190862	0.000209739	0.019107285	-0.008657304	0.00734402	-0.010024076	-0.006879099	0.012831503	0.006164104	0.004699045	-0.004931071	0.001848082	0.015431718	-0.002786031	0.006390481	0.026352547	0.012053593	0.001212772	-0.000952231	-0.005946404	0.012929553	0.134663403	0.001549121	-0.00345872	-0.018130974	-0.020553171
F7_tau=32ms	-0.002697216	-0.001899209	0.003851804	0.005632926	0.009079312	-0.001546505	0.011453531	0.00810507	0.001364056	0.006105884	0.013114526	-0.001725948	0.009239289	0.00775284	0.006450433	0.005209518	-0.000466462	-0.006799074	-0.005682849	0.012439373	0.01817696	0.009130465	0.002039721	0.00619906	0.000797039	0.014558706	-0.004949621	-0.002462471	-0.002942564	-0.007916711	0.014753044	0.002865735	0.005002003	-0.00475186	0.0061255	0.005079498	0.011891816	0.006113406	0.005401705	0.007053764	-0.001667557	0.002060079	0.001150513	-0.027346049	0.080541323	-0.003208416	0.029308921	0.029743381	-0.006949732
F7_tau=64ms	0.000820432	-0.00750819	0.001496108	0.001737961	0.001882158	0.0021021	0.003034803	0.00371174	0.000805	-0.000464541	0.001297411	-0.001302985	0.001980667	0.000170217	0.001186017	0.002021076	0.000134118	-0.001822771	-0.00046421	0.010205926	0.002282214	0.000827284	0.001956843	-0.000487987	-0.001239178	0.002906914	-0.000883157	-0.00035355	-0.001933854	-0.008732553	0.005779976	0.002877675	0.00135777	-0.002500102	-0.002020826	0.002613605	0.004111771	-0.000666679	-0.002715975	-0.00120599	0.000250476	0.001953696	-0.000248009	0.018158719	0.011340223	0.04356706	0.045692238	0.063597898	0.012212173
F7_tau=128ms	-0.000568239	-0.000411745	0.001793149	-0.002185088	-0.000336823	-0.001411407	-0.001469121	0.000862493	-0.002361703	0.001036667	0.001502322	-1.85E-05	0.001406306	-0.002010802	0.000844853	0.000369419	0.003482088	0.002100238	3.49E-05	0.00273907	-0.002228714	0.002462111	-0.000329872	-0.000387672	0.000475727	-0.002595342	-0.000152185	-0.000388141	-0.002682195	0.000491556	0.000127127	0.001378321	0.000943476	-0.000899564	0.000309003	-0.003153742	0.000101152	-0.002059805	-0.006103507	-0.001069979	-0.000909686	-0.000519788	-0.003251193	-0.021179249	-0.14034175	-0.002072136	-0.028193916	0.012904257	0.002169885
F8_tau=8ms	0.007824534	0.051068239	0.004877354	0.005769639	0.007674768	-0.00566281	0.014876791	0.042293378	-0.004298773	0.017521681	0.013423964	0.014831697	0.040421615	0.012437517	0.020348373	0.00544914	0.007119742	0.015475036	0.005891278	0.00611921	0.014584347	0.009358414	0.03311139	0.034214532	0.011647056	0.02687146	-0.003575147	0.034634362	0.021437428	0.015611742	0.010683591	0.025827387	0.017239345	0.027995258	0.016770144	0.029549856	-0.019375002	0.015451723	0.039193609	0.015316652	0.03602488	-0.010849829	-0.000262916	0.080667114	0.221861185	0.078728436	0.077278943	0.12978234	-0.023632589
F8_tau=16ms	-0.006113605	0.022124015	0.007151392	0.010327068	0.010053223	-0.002081625	0.009160039	0.028799975	-0.003705647	0.006775061	0.014928963	0.003559746	0.02104818	0.006665619	0.002465311	0.008312115	0.004776415	0.002301871	-0.003034475	0.010854317	0.026414627	0.010892026	0.012853389	0.016523528	0.00387312	0.021055176	-0.010883604	0.00567187	-0.010035167	-0.009778293	0.013280845	0.00898404	0.004909265	-0.000419003	0.00368716	0.013076059	-0.001198852	0.008441784	0.024929922	0.011905611	0.003417959	-0.000413241	-0.002931503	-0.036214419	0.114966288	0.012015845	0.014896349	0.014185171	-0.025460199
F8_tau=32ms	-0.00275615	-0.000911284	0.007530601	0.009091196	0.007241985	0.002336328	0.011301941	0.031502993	0.001170365	0.009434412	0.013835352	0.00121715	0.01716183	0.00669734	0.002933532	0.006105343	0.000489517	-0.005180137	-0.004195157	0.010165471	0.019059157	0.011969276	0.007821534	0.009838194	0.004293719	0.010978787	-0.005395741	0.001989883	-0.004435239	-0.007100305	0.015925549	0.004201681	0.00536178	-6.36E-05	0.003980001	0.001478064	0.010385362	0.00929981	0.004713393	0.00868825	-0.00044117	0.001293008	0.002790818	-0.05576062	0.065574198	0.024006028	0.027064837	0.020155283	0.008777676
F8_tau=64ms	0.000772656	-0.005855475	0.001471156	0.000601587	0.003721574	-0.001022245	0.00347733	0.021537115	0.000216238	0.000683642	0.002864795	0.002415251	0.000630726	0.001416148	-0.001989627	0.000429064	0.002338257	0.003168103	0.000502549	0.001975983	0.001883229	-0.000595648	0.001572693	0.000453477	0.00074181	0.001298244	0.002201743	0.001366759	-0.000475547	-0.003515704	0.001768653	0.003241843	-0.001874669	0.003883304	-0.003681679	0.002099905	0.000527583	0.003080267	-0.000460274	-0.001182087	0.002053775	0.000530727	0.002156016	0.004838575	-0.014477981	0.028813203	0.045185573	0.069265172	0.010940689
F8_tau=128ms	0.004308114	-0.001423657	0.003054647	0.000392721	0.001194785	-0.003183219	0.001190153	-0.000437258	-0.003497976	0.001086649	0.002311523	-0.001227712	-0.000917706	-0.002132363	0.00243946	0.001211526	-0.000373875	-0.002337422	-0.002669764	0.00094462	0.000946829	-0.000494556	-0.002232137	-0.001582084	-0.001259462	0.003021703	0.000577471	0.000305913	-0.000721899	0.00288993	0.00032653	7.18E-06	-0.000286115	0.000991156	0.000946023	-0.000568507	0.001230681	0.000417028	-0.00283954	0.001333198	-0.002644564	0.001973098	0.001159596	-0.039353375	-0.089600995	0.020912812	0.006740725	0.003995118	0.013751344
FZ_tau=8ms	0.007660232	0.057815719	0.006614977	0.00727882	0.006102289	-0.005025102	0.020694947	0.039715482	-0.004445804	0.012280784	0.00790926	0.018665425	0.032511399	0.012306116	0.019978004	0.005320202	0.007126275	0.011488915	0.00306389	0.006860685	0.012516	0.01190461	0.036108971	0.031515683	0.012296265	0.026659237	-0.000787316	0.034447171	0.022558812	0.004891712	0.011521341	0.030091122	0.016689583	0.018727057	0.009968656	0.036908836	-0.015362235	0.020738999	0.040194615	0.018232365	0.03219864	-0.010709131	0.000633594	0.076737973	0.164863112	-0.01140075	0.044526557	-0.050789052	-0.028492518
FZ_tau=16ms	-0.00657801	0.017295619	0.010269638	0.007701191	0.01006719	0.00011041	0.016310899	0.026344657	-0.001990549	0.005119522	0.010096384	0.002294028	0.017972176	0.006743887	0.003109881	0.006497458	0.002664748	-0.001485	-0.004532305	0.007440556	0.025307841	0.013509343	0.016383565	0.015038586	0.003189588	0.022630205	-0.009598075	0.00489987	-0.01122892	-0.016726122	0.008600216	0.006931834	0.004252852	-0.011738658	-0.004169183	0.02033651	0.005461256	0.007313509	0.0245733	0.014622442	0.002856385	0.006106904	-0.004351053	0.00158188	0.110425075	-0.039459024	0.024757994	-0.038952592	-0.025844839
FZ_tau=32ms	-0.001092448	-0.005258535	0.005609187	0.006547866	0.012216487	-0.000336514	0.015495111	0.024354378	0.001370788	0.004317862	0.013333698	0.000170967	0.009954924	0.009458563	0.000440602	0.003423482	0.001092845	-0.006062626	-0.007573428	0.008935762	0.016761285	0.012710568	0.006360135	0.004604227	0.003876663	0.012320603	-0.003559084	-0.001352304	-0.005548623	-0.011034564	0.012513594	0.00220535	0.003281494	-0.007871818	0.002745543	0.008553987	0.010855304	0.004880332	0.007982268	0.009762313	0.005102974	0.007719768	-0.000541717	-0.024009248	0.044093784	0.007953064	0.052708927	0.024728678	-0.019157553
FZ_tau=64ms	0.003220601	-0.003757458	0.001970247	-0.00237509	0.002900289	-0.000260871	0.006987537	0.004979115	-3.51E-05	0.000574816	0.000171696	-0.000384986	-0.002121294	0.001147	-0.000870024	-0.001138251	-0.000732113	0.001232342	0.00300551	0.001505916	-0.001884241	3.49E-05	-4.14E-05	0.002211675	-0.001705203	-0.002225069	0.000104931	-0.000205042	0.000686995	0.001042225	-0.000331932	0.001173103	-0.000936841	-0.002850358	-0.004032647	0.001878069	0.000287436	0.000222398	0.000699184	0.003554252	-0.000295204	-0.001889902	0.001051743	0.04906942	0.014634464	0.057735657	0.051319797	0.082767617	-0.009888233
FZ_tau=128ms	-0.002135177	0.002766095	0.00110928	0.002218983	-0.002534065	0.002480619	-0.001511112	0.000516624	0.000822408	0.001159127	0.003212134	0.002035525	-0.000325105	-0.003154534	-0.002778157	0.003297247	-0.000721322	0.00113274	0.001277163	0.001409254	-0.001215	-0.003116116	-0.001075555	0.002579504	-0.00254044	0.005087205	-0.001118167	0.000339413	0.002536386	0.001685005	0.000634438	-0.005110823	0.000307321	0.001132568	-0.000959854	-0.006515799	-0.002032668	-0.000157241	-0.003496815	-0.001609416	-0.002209055	-0.000532645	-0.001357438	-0.02981558	-0.058076885	-0.001389296	-0.003780549	0.00815458	0.038041201
Fp1_tau=8ms	0.009370174	0.063682709	0.014333493	0.005709959	0.010638445	-0.007240438	0.020809616	0.054113908	-0.002604915	0.018853437	0.017200997	0.020157154	0.047645806	0.012779059	0.018665479	0.010503947	0.007737455	0.013968252	0.003588103	0.005003088	0.017263022	0.010274648	0.034769029	0.039125799	0.012498959	0.023786266	-0.006159714	0.033634937	0.024434381	0.005978649	0.010321642	0.031691881	0.015069978	0.017497322	0.006910059	0.040314394	-0.020384167	0.019223981	0.050412365	0.02009167	0.036657188	-0.010908118	-0.000366943	0.100489657	0.238371923	0.089389394	0.121122005	-0.029497882	-0.040407783
Fp1_tau=16ms	-0.006599033	0.02420136	0.01119051	0.009791388	0.01261814	0.001688606	0.016209828	0.03737928	2.86E-05	0.012494748	0.017636216	0.007462115	0.028517187	0.008066425	0.003540242	0.013309123	0.004008982	-0.002197641	-0.007208707	0.009361268	0.033160591	0.012516345	0.018272636	0.017211298	0.004241011	0.018213968	-0.016656169	0.003435373	-0.011786191	-0.020464769	0.01057104	0.011359608	-0.000325248	-0.008416267	-0.006451357	0.025454982	-0.002454113	0.012177069	0.031000249	0.016382319	0.008564429	0.004515265	-0.002916005	-0.007521111	0.134994629	0.019921094	0.022988064	-0.033684382	-0.011691263
Fp1_tau=32ms	0.000457455	-0.000106809	0.006944642	0.009560332	0.010063864	0.001528911	0.018335529	0.03021617	0.00292919	0.007763653	0.016721995	0.002016915	0.022324346	0.009033595	0.003070618	0.009295232	0.002890467	-0.008910518	-0.010978118	0.00838623	0.025035739	0.01585175	0.007816009	0.003479568	0.004776492	0.015813093	-0.004445673	0.00097632	-0.003663823	-0.015670509	0.015360623	0.004561414	0.003043814	-0.001643611	-0.000958187	0.013131153	0.010713011	0.004575739	0.014342528	0.007745287	0.004628669	0.005100057	-0.00017553	-0.032232106	0.079801938	0.02918428	0.045073209	0.017880642	0.00287038
Fp1_tau=64ms	0.004042376	-0.005155821	0.000846172	0.002322409	0.000960424	0.001255247	0.005817431	0.007766926	-0.000862113	0.001086931	0.004407461	0.001256008	0.007273468	0.004327832	0.00062732	-0.000148381	0.002736636	-0.001368609	-0.000132782	0.003134397	0.002190141	0.004612261	0.002091104	0.001304296	0.001046442	0.002241093	0.001882398	-0.002259906	0.000326639	-0.006101638	0.001412189	-0.000599859	-0.000121742	-0.002595745	-0.001151922	0.00549013	0.004103058	0.001966498	-0.003239081	0.002430778	-0.001101633	0.003264333	-1.54E-05	0.002746268	0.012316002	0.053189683	0.038392284	0.047211124	0.014123076
Fp1_tau=128ms	0.000159867	-0.002079446	0.000380313	-0.000167762	0.002128811	-0.000630597	0.002097172	0.000406171	-0.00091359	-0.001904989	0.00084103	0.000642981	-0.00309085	-0.000925839	-0.000694476	-0.000371228	0.002767503	0.004327847	-0.001965612	-0.004321882	-0.002702073	-0.001048916	0.001338638	-0.000603883	-4.81E-05	0.000963731	0.000552968	-0.000204203	0.001367512	-0.001437328	-0.000860257	-0.002064438	0.001290449	0.001159065	-0.001921949	-0.001165667	-4.71E-05	0.000125737	-0.003863185	0.002292874	-0.003977174	-0.001124903	-0.000562293	-0.048428409	-0.136259096	-0.010383059	-0.011623284	0.023757384	0.030515811
Fp2_tau=8ms	0.008448713	0.056379857	0.008048776	0.004381359	0.01286838	-0.004203027	0.018390939	0.047938637	-0.00326664	0.021563918	0.011826223	0.018333494	0.04352423	0.013338557	0.021580056	0.009229694	0.005498224	0.013964249	0.001555195	0.007403133	0.018411632	0.012046739	0.030802094	0.040012327	0.00941514	0.027776518	-0.003701201	0.031212293	0.02440245	0.009499249	0.008506955	0.019278132	0.018555649	0.017624888	0.012298686	0.035974322	-0.02374884	0.015973092	0.045194661	0.015171183	0.039114393	-0.006920466	-3.44E-05	0.034729319	0.249074074	0.076948467	0.079892377	-0.024704185	-0.027551556
Fp2_tau=16ms	-0.0078011	0.021431552	0.008569159	0.009647785	0.017577124	0.002499138	0.018974209	0.031963615	-0.000309	0.009862659	0.01567176	0.003494446	0.023581509	0.009220903	0.003425804	0.011849113	0.003866363	0.000398856	-0.008594409	0.005885045	0.032445037	0.014124779	0.016661089	0.015137794	0.002360529	0.020379153	-0.014039693	0.003069741	-0.009073239	-0.009713403	0.013201901	0.001430671	0.001851593	-0.012372587	0.000835813	0.019254095	-0.000192822	0.008069829	0.02587102	0.010205945	0.009219098	0.007770859	-0.002450123	-0.052157503	0.154335162	0.005904632	0.02868642	-0.023189038	-0.012070172
Fp2_tau=32ms	0.000311214	-0.00159697	0.001862923	0.005341705	0.013784266	-0.000431325	0.013209832	0.020287343	0.002321122	0.007442148	0.012682075	0.004133684	0.017180169	0.011141031	0.001968295	0.006091852	0.001141488	-0.003481919	-0.008464321	0.009930996	0.017424854	0.01518204	0.004849383	0.003861093	0.001989538	0.011114891	-0.004430967	-0.002864205	-0.005161614	-0.00230322	0.014478589	-0.001042152	0.006053903	-0.001304291	0.006271077	0.006819986	0.01202338	0.007561627	0.009308644	0.007933061	0.005467053	0.001598202	0.002207054	-0.042752273	0.077485098	0.015848995	0.040189283	0.023838663	-0.005564282
Fp2_tau=64ms	0.002385789	-0.005279108	6.34E-05	-0.001415135	-0.00012417	0.001470514	0.004866712	0.001665657	0.000496874	0.000655784	0.000544539	0.001254005	0.001580589	0.004878889	0.000614721	0.00136171	0.004853563	0.001080688	0.000428275	0.0017756	0.000646538	0.000217372	-0.000940308	-0.000419474	0.001493981	0.000548061	0.001116467	0.001322384	-0.000621136	-0.00112948	0.002072622	-0.000718484	-0.002084297	-0.002197189	-0.001697822	0.004375613	0.002880608	0.001316597	0.000943839	0.000589596	-0.00263095	0.001599489	0.00035914	0.017938209	0.009545136	0.057094519	0.051015545	0.044690947	0.03262413
Fp2_tau=128ms	0.000162508	-0.001692285	0.002855103	-0.002198349	0.001455171	0.002513611	-0.00233329	0.000240998	-0.000614991	0.001259372	0.001680343	0.000532719	0.001177682	-0.0024269	-0.000950884	-0.000210483	0.003339756	0.000527376	-0.002286243	-0.003907987	0.002942491	0.000120302	0.001874917	0.000245368	-0.003018884	0.001332137	-0.001879249	-0.000794883	-0.000715712	-0.00071841	0.002116815	0.002264195	0.000222059	-0.001072341	-0.000638324	-0.000766699	0.000877508	0.001372974	-0.005948477	-0.000847781	0.000557182	-0.000252223	-0.000278964	-0.049523253	-0.097431888	-0.016158037	-0.003536108	0.018829473	0.013339381
P3_tau=8ms	0.005233273	0.051935239	0.008239362	0.008206315	0.009796766	-0.006068949	0.016587894	0.028150433	-0.007521449	0.021506994	0.018572618	0.015409231	0.028379478	0.014411191	0.019751616	0.005529845	0.006234015	0.014556151	0.003639818	0.010303449	0.018426688	0.015356553	0.031455815	0.04865949	0.009061552	0.025569478	-0.003948781	0.032881303	0.021484603	0.013671113	0.012250383	0.024688863	0.016130811	0.026128661	0.016632432	0.032498369	-0.026129115	0.017681035	0.043272736	0.013838951	0.038622023	-0.011966009	8.20E-05	-0.03654581	0.128192455	0.024249492	0.030090243	0.022291681	-0.020539795
P3_tau=16ms	-0.008571777	0.015493346	0.009426692	0.010690858	0.012699249	-0.000262918	0.013815506	0.012650404	0.001229408	0.010027603	0.020569021	0.002290581	0.011884175	0.007391978	0.002371406	0.007219516	0.005817357	0.001590259	-0.002289573	0.008975328	0.028134365	0.014822608	0.011933393	0.026098139	0.002313611	0.020659204	-0.01334671	0.009088578	-0.01265411	-0.005873436	0.013763725	0.006205121	-0.000160697	-0.003715506	0.006407103	0.011736141	0.000385738	0.007729275	0.022798941	0.008845997	0.006255894	0.003928342	-0.003874063	-0.075998882	0.105209415	0.034834065	0.023442257	0.027997257	-0.031898406
P3_tau=32ms	0.000351181	-0.006345484	0.003605011	0.005685263	0.00948821	0.00225184	0.011511699	0.014479344	0.003651569	0.005032894	0.019038278	-0.002116643	0.006808312	0.010792884	0.002054279	0.004506679	0.002692818	-0.004842271	0.000189274	0.01037655	0.016137878	0.013808974	0.003906925	0.00496233	0.002789298	0.016242935	-0.008782125	0.002612361	-0.008179166	0.000265624	0.013142445	-0.00397041	0.006019922	-0.003757782	0.009474038	0.000277093	0.010693077	0.003225129	0.006577451	0.004923259	0.006316678	0.005918682	-0.001274894	-0.011363156	0.074590591	0.062678682	0.05681926	0.046897568	0.001001978
P3_tau=64ms	0.001372052	-0.006598638	0.000182279	0.001500739	-0.00033521	-0.000173238	0.004113646	0.005836929	7.14E-06	-0.001972308	0.005064173	-0.001274752	0.003524816	0.002900551	4.20E-05	0.00411747	0.001864797	-0.001001073	0.001610762	0.005285908	0.002918432	-0.000686854	-0.00063616	0.002776976	-0.001282342	0.002129163	-0.002490437	0.000320607	9.99E-05	0.000283621	-0.000414633	0.000284659	-0.002832408	6.36E-05	0.003333877	0.000618791	-0.001284906	0.002878005	-0.004323131	0.001236154	-0.000218829	-0.000191864	0.001638374	0.054874856	0.004490426	0.041874185	0.067909562	0.06816152	-0.002108641
P3_tau=128ms	0.002108679	-0.004498958	0.002347171	0.000678323	0.002267799	0.002176792	-0.001413696	0.000188041	-0.00061706	0.003184941	0.001440989	0.000611815	0.001403687	-0.002782917	-0.000396886	0.000707748	0.001259317	0.000518077	9.85E-05	0.006013163	0.004351525	-0.00042929	-0.000682469	0.000597612	0.000456942	-0.000871093	0.001246205	-0.000620729	0.000185273	-0.000273805	0.000426192	-0.003781583	0.002213134	0.002039228	-0.00193128	0.001670765	0.000965602	0.001020478	-0.001317311	-0.002414405	-0.000445481	-0.000423455	0.000935496	-0.03323311	-0.096183015	-0.005699663	-0.005095744	0.001045175	0.001840186
P4_tau=8ms	0.007751048	0.050693091	0.010881686	0.003122859	0.009089611	-0.005598343	0.02216028	0.032224956	-0.002668409	0.02082883	0.020510789	0.017243057	0.035088196	0.010789627	0.017956623	0.006821818	0.009756739	0.017441317	0.005319554	0.007591126	0.020535959	0.020280001	0.030488471	0.036178638	0.008665282	0.032489849	-0.003266609	0.03189232	0.01776037	0.015565853	0.010253477	0.025361311	0.016304807	0.021152162	0.007997623	0.036182388	-0.028943798	0.014550858	0.048155268	0.017942987	0.038247747	-0.007085228	-0.002786704	-0.018018809	0.14220619	0.01932357	-0.010068813	0.001961349	-0.008820479
P4_tau=16ms	-0.006148721	0.016462076	0.009705386	0.010690303	0.012254547	0.00143893	0.017574285	0.015615163	0.001283448	0.013205364	0.022003638	0.00572736	0.019816723	0.006719102	0.003133167	0.010352414	0.005513368	0.005101955	-0.002376299	0.006214745	0.031964891	0.019159024	0.014779247	0.01498149	0.002374357	0.025413961	-0.010529894	-0.001626911	-0.016039071	-0.008448292	0.013999014	0.008041315	0.001303022	-0.009533388	-0.002537214	0.016857622	-0.001288363	0.008446545	0.027051889	0.012597237	0.007936579	0.003859395	-0.005157728	-0.039059884	0.107995109	-0.002910283	-0.020607907	0.008342758	0.011324769
P4_tau=32ms	-0.001200829	-0.004004269	0.010778833	0.007028766	0.013779808	0.003760006	0.016297871	0.015880743	0.003861098	0.007722761	0.016250035	0.00347747	0.019992715	0.009488991	0.00401939	0.009254538	0.007657708	-0.005318292	-0.004284825	0.00495445	0.016918151	0.013847008	0.003579382	0.003936508	0.001536183	0.019184922	-0.007436238	-0.006395604	-0.005087188	-0.008270562	0.017253849	0.00248934	0.00384067	-0.002440285	0.006482611	0.006501148	0.009767457	0.003977118	0.00577842	0.008991507	0.005510653	0.006983105	0.000643878	-0.007272278	0.093132411	0.017109032	0.024512552	0.039786593	-0.004361905
P4_tau=64ms	0.001516006	-0.003444957	-0.000823341	0.004593443	0.002750362	-0.002422981	0.004877004	0.019864313	0.000915248	0.001452408	0.002557273	0.000696534	0.008453017	0.002695456	0.000314031	0.001885423	0.003519832	0.001127157	-6.81E-05	0.004221358	0.001494113	0.002759715	0.001260001	-0.000307531	0.001731084	0.000864761	0.000670869	-0.003759751	-0.002670869	-0.003431799	0.006022271	-0.001399665	0.00114361	-0.000858448	-0.000516408	0.001728819	0.003403281	0.001764665	0.001240758	0.000298909	-0.000595838	-0.000380653	0.001164725	0.01426498	0.013934509	0.035329287	0.046661561	0.077477348	0.005450117
P4_tau=128ms	-0.003987213	0.000394544	-0.001127216	0.000437421	-0.000247339	-0.001055727	0.000893998	0.001194681	-0.002121661	0.001839239	-0.00059515	-0.000305621	-0.003415406	-0.000222088	-0.000163428	-0.002806386	0.000865344	0.002234618	-0.001365432	-0.005440584	-0.000138609	-0.001138243	-0.002348656	0.000188274	-0.002214272	-0.001465135	-0.001802818	0.000665293	-0.001994303	0.001893885	-0.001335979	0.000638043	0.001083574	0.003061763	-0.001803544	-0.000289151	-0.000245853	0.00060806	-0.005603475	0.000794716	-0.001192297	0.002516395	0.001822248	-0.054897333	-0.104641579	-0.007651796	-0.013983638	0.000872245	0.008954621
PZ_tau=8ms	0.006593423	0.053851261	0.007581303	0.007306258	0.010585221	-0.007868632	0.020242791	0.031670523	-0.004570139	0.016924148	0.019154307	0.015684441	0.037080204	0.011901704	0.020132508	0.010413968	0.008059307	0.012525752	0.004942578	0.009163099	0.019210592	0.022518743	0.033953627	0.038600926	0.008898501	0.029337159	-0.0020195	0.038166826	0.020007944	0.012862048	0.014442101	0.02614364	0.014792815	0.027331604	0.007994354	0.033062641	-0.026328356	0.014469924	0.043956303	0.019160217	0.034878324	-0.011182977	-0.001343121	0.024072328	0.143316706	0.000610176	0.005400867	0.051033551	-0.045144209
PZ_tau=16ms	-0.007579162	0.014752217	0.010570852	0.007310917	0.012788904	-0.001108969	0.015671768	0.019164673	0.002509126	0.012181611	0.019791414	0.004921172	0.018623377	0.006171908	0.004636382	0.008192193	0.007182567	6.79E-06	-0.000792575	0.006039917	0.027782197	0.020810178	0.01237062	0.016632467	0.003536068	0.022704077	-0.012794282	0.004404048	-0.015191463	-0.008769792	0.015238002	0.004903528	0.005602768	-0.000591263	0.000245636	0.015215627	0.002377408	0.008991033	0.026796139	0.011655952	0.004779997	0.000553406	-0.004166442	-0.045161482	0.101458633	-0.032564523	-0.001860509	0.021734431	-0.038788119
PZ_tau=32ms	-0.000520444	-0.004962438	0.006940297	0.007059406	0.005923562	0.003216741	0.014365847	0.015594967	0.002781381	0.007207624	0.019602971	-0.003682739	0.015155731	0.010303721	0.004093682	0.005726164	0.008105076	-0.007577265	-0.006032152	0.008733582	0.016076322	0.011168021	0.002617822	0.005535265	0.004712659	0.015610192	-0.008578486	-0.003370761	-0.007701519	-0.00378066	0.017266705	0.000896428	0.00187311	0.003043977	0.007037253	0.003039795	0.010516851	0.0050468	0.007143327	0.00785529	0.004824299	0.004488675	-0.000810609	0.013525839	0.069415946	-0.011913744	0.03171193	0.056844678	-0.009611293
PZ_tau=64ms	-0.000735078	-0.005373415	-0.001603137	-0.001350535	0.002801683	0.000390403	0.004725967	0.003584485	0.001459021	0.001551089	0.000671515	0.000961059	0.004623645	0.00043036	-0.000375376	-0.000390179	0.000348016	-0.000401856	0.002235176	0.002224187	0.000645076	-0.000956527	0.000683725	0.000807663	0.001017248	0.003593649	-0.001568613	0.000305021	-0.001008372	-0.001969761	-0.001156623	0.000228868	-0.000464746	0.002827879	0.005793456	-0.001676866	0.001905214	0.00158878	-0.002170991	-5.13E-05	-0.001443659	-0.003477163	-0.000757914	0.045237264	-0.021719117	0.042386222	0.048553201	0.082965592	0.005982997
PZ_tau=128ms	-6.39E-05	-0.003392249	0.001497878	9.14E-05	-0.000155392	-0.004477663	-0.000461135	0.001900625	-0.003338211	0.002034486	-0.000794208	0.000424941	0.001262985	0.00026143	0.000617374	0.000231348	-0.000366462	0.000347882	-0.000130269	0.003004852	0.000476371	0.00255563	0.000496547	-0.000647552	0.000574483	0.001000692	-0.00281954	-0.001062718	0.001393373	-0.000337777	0.002389628	-0.00251716	0.002446044	0.000294838	-0.000955792	-0.001439557	-0.000984262	-0.001455582	-0.003362758	-9.78E-05	-0.002575791	0.000875605	0.004608752	-0.038294113	-0.125584407	0.013557493	0.011869316	-0.002600952	0.041708013
T3_tau=8ms	0.006314518	0.044584959	0.008537996	0.007142601	0.012754287	-0.00214512	0.01888044	0.019866785	-0.000870726	0.013100459	0.015663025	0.019247413	0.033587724	0.009420897	0.019831408	0.005186543	0.007328902	0.013450606	0.002535767	0.006425306	0.019084298	0.018269588	0.035466193	0.034701325	0.00727242	0.02957917	-0.000211312	0.041448392	0.024667189	0.016018676	0.012956324	0.022066657	0.019804298	0.026390378	0.022265473	0.029814873	-0.019883751	0.01329655	0.039019093	0.021408739	0.038380254	-0.006816712	1.73E-05	0.071519322	0.191418989	0.086140469	0.028367385	0.071508765	-0.00789241
T3_tau=16ms	-0.003646968	0.013733549	0.008033842	0.012098745	0.012940102	0.00152699	0.011601716	0.007979676	-0.000622172	0.006112931	0.01556409	0.005410793	0.015519394	0.006034649	0.001914123	0.008909829	0.002642378	0.00172743	-0.003295818	0.010413382	0.028754939	0.020889774	0.014186377	0.016781062	-0.001104692	0.021875627	-0.007803521	0.009337818	-0.010130737	-0.001662578	0.011699063	0.005244723	0.006077482	-0.001599258	0.009776724	0.012671595	-0.001357525	0.00820731	0.022240043	0.009977685	0.008676649	0.006465919	-0.005356227	-0.026187833	0.111541146	-0.000283591	-0.021850483	0.004417877	-0.019116017
T3_tau=32ms	-0.002089903	-0.004943026	0.005372773	0.004174599	0.008482271	0.000896689	0.012741608	0.010575	0.001198666	0.005366058	0.012354167	0.0009852	0.009230727	0.009374543	0.000205148	0.004820406	0.005109519	-0.007183333	-0.002383487	0.008498255	0.014400324	0.012509027	0.00251825	0.005187127	-0.001467496	0.01552799	-0.003871305	-0.004163538	-0.005632235	-0.001003512	0.011040401	-0.001762999	0.003682209	-0.003640269	0.011753583	0.003582617	0.008699008	0.00637904	0.005498974	0.009749264	0.002281212	0.007164423	-0.001007541	-0.031729231	0.053475585	-0.003916009	0.034986008	0.033473615	0.008080941
T3_tau=64ms	0.002689366	-0.008397417	-0.001740459	0.001018998	0.000466168	-0.000521829	0.005065206	0.005605277	0.00189009	-0.001181665	0.001870625	-0.000985248	0.006739198	0.003835958	0.000372878	0.000249265	0.002587885	-0.00136895	-0.002301677	0.003236533	-0.002154885	0.002699031	0.003725592	-0.000298244	0.001529039	-0.000241023	0.000265413	-0.002218439	0.001416476	-0.004331475	0.002943831	-0.001920279	0.002380799	-0.001660985	0.001125888	-0.001436804	0.001588325	-0.001390913	-0.001519504	0.000992877	-0.000145769	-0.002051627	0.000556481	0.025618484	-0.020259147	0.022344964	0.064195448	0.097758927	0.020035934
T3_tau=128ms	-0.002264912	-0.004153277	0.002251218	0.001421393	-0.000507237	0.001305637	-0.001605176	0.000267021	-0.000117457	0.001620222	-0.002376071	0.001387941	-0.003014485	-0.00110666	0.000556833	-0.000716449	-0.000359722	0.000160724	0.001613112	0.004822714	0.000402978	-0.000813018	-0.003789328	-1.04E-05	-0.000542168	0.001320333	-0.00480205	0.00037733	-0.00235884	0.000388842	0.001332489	0.000220326	-0.000821291	0.000959674	-0.001088862	0.001260596	0.000442965	0.000449028	-0.0040084	-0.001605464	-0.001184574	-0.001839782	-0.000622905	-0.005373586	-0.096988824	0.021486019	-0.007206958	0.00192458	0.00016022
T4_tau=8ms	0.010951555	0.04575409	0.00780408	0.009768733	0.009963588	-0.006462316	0.021904806	0.02351138	-0.000828418	0.018462359	0.017673015	0.017481047	0.028682534	0.00779524	0.023261777	0.005577583	0.00851149	0.014256417	0.004241946	0.012555452	0.015473891	0.017397583	0.03571976	0.040329528	0.01247333	0.031802578	-0.00138271	0.040469752	0.021341253	0.022368166	0.011655762	0.02166442	0.022239135	0.025527165	0.017825077	0.039622084	-0.023231603	0.018038614	0.048436575	0.025091922	0.042255986	-0.009159924	-0.000342823	0.106806128	0.209150712	0.055501858	0.023037646	0.106081195	-0.040701404
T4_tau=16ms	-0.007552195	0.017199542	0.01108365	0.01254713	0.016082838	-0.001290982	0.013212668	0.005921173	0.002739383	0.007688857	0.017091794	0.000914503	0.014383084	0.006166323	0.003290752	0.007070389	0.004646461	0.002369868	-0.002654794	0.013320726	0.028724208	0.01905016	0.013252555	0.02486715	0.001870711	0.024695288	-0.01157451	0.006361774	-0.010175576	0.000120125	0.014828208	0.002984749	0.008576237	-0.002814377	0.001989261	0.018371879	-0.003040872	0.007828145	0.026711015	0.01432507	0.007815152	0.0027406	-0.003178682	-0.025304091	0.133373909	0.029973446	-0.031078895	0.001209946	-0.031755062
T4_tau=32ms	-0.002623708	-0.004416571	0.005473748	0.0059908	0.010474343	0.004437158	0.014113803	3.16E-05	0.000314816	0.005947314	0.017162981	0.000445184	0.004025292	0.008364915	0.00436116	0.004268948	0.004973481	-0.006581672	-0.003455328	0.010768471	0.013258762	0.013090167	0.006216688	0.006821752	0.003218544	0.014324555	-0.008382135	0.000406437	-0.00789601	0.005018934	0.017435106	-0.00222113	0.002337059	-0.000159747	0.010159139	0.002441752	0.009322423	0.007234417	0.005155173	0.006131065	0.002912596	0.003610811	-0.000211846	-0.063557623	0.058278816	0.027398234	0.006522385	0.036264134	0.007962124
T4_tau=64ms	0.002831897	-0.003043582	6.25E-05	0.002587713	0.000494471	0.000392627	0.001791352	-0.004770436	0.000777241	0.003853786	0.002420812	0.000470524	0.006343339	0.002580688	-0.000210994	0.002334069	0.000787149	0.000808136	0.001958724	0.003786726	0.004799523	0.002412119	-0.000278287	-0.001390345	0.00062589	-0.000163822	-0.000654051	-0.002958231	0.000503998	0.002840417	0.002297423	-0.003403836	0.000519167	0.001761193	0.002027986	0.000277718	0.002565528	0.001562536	-0.005427194	-0.001930596	0.000463208	0.001952953	-0.001034317	0.041729365	0.006820792	0.041593387	0.076591639	0.083776269	0.016132377
T4_tau=128ms	0.003050223	-0.00241809	0.002352635	-0.003472983	-0.00141667	0.000197807	0.002297742	0.002576914	0.000252175	-0.001604642	0.001004629	0.000429345	0.001638059	-0.001777492	0.001066126	7.96E-05	-0.001541898	0.001789893	0.001137659	-0.001989287	0.001962219	0.001789824	0.000661493	0.000155381	-0.00278989	0.00376433	0.001169781	0.003034649	-0.001462449	-0.000123517	-0.001753644	-0.000257723	0.000957473	-0.000132355	0.000457403	0.000283056	-0.006506451	-0.000565573	-0.010547411	-0.001358812	-0.002631868	-0.002226884	-0.003871613	-0.011037405	-0.053269238	0.007044134	0.029491919	-0.003388954	-0.001440974
T5_tau=8ms	0.007126159	0.050947659	0.011109118	0.005801073	0.012897181	-0.007479471	0.022422757	0.031055641	0.001582206	0.019485045	0.013899442	0.015237918	0.026121812	0.011902272	0.018179467	0.006417604	0.010084182	0.013103725	0.00240035	0.009055731	0.018909284	0.01808668	0.034508369	0.04590863	0.012572383	0.023598216	-0.001782835	0.038290353	0.028888333	0.021422211	0.007618326	0.027958261	0.023211686	0.024093481	0.021193574	0.039695571	-0.025709023	0.019232934	0.052213038	0.026128619	0.042723332	-0.001446167	-0.001060142	0.028806982	0.152344095	0.06472839	-0.01204353	0.079464682	-0.012993784
T5_tau=16ms	-0.007672355	0.016909688	0.00964736	0.0124463	0.015388712	0.003500892	0.018066093	0.018870905	0.003209572	0.010833205	0.018904306	0.002120505	0.00706398	0.009619943	0.001660284	0.00813026	0.003116126	-0.000687764	-0.001531906	0.009510516	0.030330197	0.020219168	0.012889697	0.019670899	0.003359542	0.021575908	-0.011015096	0.011608673	-0.002921721	-0.008180685	0.010283357	0.008285261	0.004058305	-0.006777521	0.004307668	0.018365764	0.000470356	0.005891005	0.030359224	0.016233579	0.009790269	0.011122166	-0.004866039	-0.051914035	0.070737911	0.027265042	-0.017685857	0.013108538	0.000747634
T5_tau=32ms	0.000624437	0.000427315	0.005971228	0.005256041	0.011646639	0.002882578	0.017504007	0.014524418	0.001449436	0.005543542	0.016513016	-0.000835064	0.007526423	0.011089028	0.000999266	0.003967449	0.00095225	-0.005921081	-0.005446857	0.005957817	0.016653876	0.01385897	0.004714014	0.001460821	0.003446458	0.010324661	-0.002938765	0.003033386	-0.003041238	-0.006451578	0.012378736	0.001452668	0.003190076	-0.004235139	0.011781818	0.005010411	0.01184943	0.002917807	0.009788646	0.007631715	0.005530115	0.010066769	0.002505894	-0.015043056	0.034041706	0.038928333	0.014484837	0.018448316	0.017402994
T5_tau=64ms	0.002872705	-0.001429806	-0.000795781	-0.000997007	0.002201979	-0.00080178	0.006049389	0.008946086	0.000853228	0.002901259	0.00095958	0.000841777	0.004224761	0.002972546	0.002383535	0.00012917	0.003493478	0.000840781	0.004560583	0.000525664	5.45E-05	0.001763771	0.000739668	0.00058219	0.000562788	-0.002090171	0.003559142	3.63E-05	-0.000390011	-0.005790946	0.002312689	-0.00258122	-0.001371803	-0.000527854	0.003212021	-0.001054063	0.001851402	-0.000933134	-0.002516001	-0.002618207	0.002932977	-0.001463081	-0.001500739	0.037232781	-0.004529488	0.039491806	0.079481162	0.05782542	0.01422135
T5_tau=128ms	-0.000437992	-0.003234606	0.00290526	-0.001225734	0.000468579	0.000752881	0.001456129	-0.000753714	-0.002757915	0.001019916	0.000331596	-0.00171963	-0.000951448	-0.003983193	-0.0033238	-0.000761444	0.000956358	0.00197407	-0.000466853	-0.002709822	0.001428116	-0.001762402	0.001625952	-0.000311687	0.002613536	0.00698164	-0.00346043	-0.002683939	-0.001055105	0.002269842	0.000728847	0.001548069	-0.002604523	0.001133431	0.000421435	0.000885463	0.003863274	-0.001415282	-0.005234449	-0.002379754	0.001767957	0.000169512	-0.001943344	-0.021091107	-0.087378421	-0.007619772	-0.017785894	-0.001536632	0.020582577
T6_tau=8ms	0.001769954	0.053130218	0.010875352	0.003088776	0.014343424	-0.005806578	0.015300827	0.023899899	-0.000282509	0.017863653	0.01288188	0.01811529	0.020762621	0.010742555	0.01657298	0.005615021	0.010314683	0.015257007	-0.000855226	0.015787271	0.023143847	0.018637694	0.032917415	0.041538673	0.008927617	0.025508513	5.65E-05	0.03724734	0.026209431	0.018918576	0.010856155	0.020599295	0.019520354	0.024313043	0.02169795	0.040820849	-0.022868389	0.016949794	0.049136666	0.022864376	0.044257232	-0.002146487	-0.001843764	-0.047272859	0.152999357	0.053369315	0.004527513	0.075626487	0.020684463
T6_tau=16ms	-0.007662487	0.015104434	0.010418777	0.010163149	0.018098967	0.001563532	0.012540888	0.009187882	0.000738446	0.008412474	0.017138676	0.004417577	0.004018213	0.010498967	0.001615694	0.008328539	0.004011651	3.59E-05	-0.005231974	0.011714874	0.033436834	0.01935803	0.014565051	0.021478772	0.000851396	0.021074291	-0.009288225	0.010122074	-0.00601171	-0.006927061	0.013187358	0.003473983	0.006566765	-0.007922652	0.006974948	0.02061828	0.004016186	0.004841766	0.027624774	0.015263639	0.008292661	0.010454012	-0.002385183	-0.102708029	0.055500807	0.00668275	-0.046383053	0.032864316	-0.004965765
T6_tau=32ms	0.001524821	-0.001896643	0.004806729	0.006103166	0.01289448	0.000396586	0.013848534	0.005851902	0.000710653	0.005727603	0.014711382	-0.000993932	0.004516558	0.01172743	0.003314981	0.005317184	0.001080144	-0.008673322	-0.005460865	0.007919665	0.019455836	0.014172183	0.004238101	0.007700956	0.002624452	0.012810083	-0.005087729	0.000866259	-0.002640751	-0.005591082	0.015607641	0.001440762	0.005147322	-0.006777201	0.00932858	0.008965036	0.011314342	0.006357097	0.00773149	0.009971525	0.00352527	0.010173904	-0.003585334	-0.03968805	0.013821958	0.02762274	0.001716043	0.033565712	0.011487532
T6_tau=64ms	0.001112957	-0.00277285	0.000291825	0.000372726	0.001173952	0.003044644	0.001840665	-0.002196033	-0.00038448	0.000608574	0.001309258	0.000982239	0.005945967	0.003317872	0.004174578	0.000651902	0.004169917	0.001649031	0.000429561	0.001443291	-0.000663216	0.002918786	0.001776067	0.002657523	0.001005872	0.001169945	0.001221446	-0.000956202	0.000899298	-0.005592194	0.00142129	0.000383654	-0.000270497	-0.001887913	-0.000430355	-0.00121946	0.001356918	0.001254971	-0.0018543	-0.001104719	-0.000663376	0.001553481	0.001213122	0.057272201	-0.015310942	0.038614769	0.052990549	0.060615445	0.027504378
T6_tau=128ms	0.000693764	-0.000189828	0.004252785	-0.000953114	0.000254578	0.000674868	0.001374634	0.003859466	0.001364367	0.00038294	0.000827348	0.00070064	-0.00292146	0.000359463	0.001111293	-0.000476753	0.000935433	0.000454439	-0.001434483	0.003127224	0.000792045	0.000935136	-0.003826739	0.001070995	-0.002032186	0.008087777	-0.004047697	0.001620145	0.000214835	0.001021733	-0.001638046	0.002771498	-0.00070179	0.003346362	-7.96E-06	-0.001280344	-0.001708869	-0.000166085	0.000809779	-0.002386294	-0.001641429	-0.001655388	0.000173408	-0.004375622	-0.061079032	0.018899521	0.014322908	0.01581912	0.003717068
[truncated: 37 more columns]
